# Supplementary material for: Cardiometabolic disorders, inflammation and the incidence of non-alcoholic fatty liver disease: A longitudinal study comparing lean and non-lean individuals
Source: PLoS One. 2022 Apr 6;17(4):e0266505. doi: 10.1371/journal.pone.0266505 (PMC8985996; doi:10.1371/journal.pone.0266505)
Supplement: S1 Data — (XLSX) [file pone.0266505.s002.xlsx]

## Sheet: Sheet1
Variable	Column1	Key
age	Age in years
self_dm	Self Reported Diabetes melitus	0 = No, 1= Yes
self_htn	Self Reported Hypertension	0 = No, 1= Yes
self_dlp	Self Reported Dyslipedemia	0 = No, 1= Yes
htn_med	On Hypertension medication	0 = No, 1= Yes
dlp_med	On lipid lowering therapy	0 = No, 1= Yes
dm_med	On Diabetes Medication	0 = No, 1= Yes
sbp	Systolic Blood pressure
dbp	Diastolic blood pressure
wt	Weight
ht	Height
bmi	Body mass index
abd_circunference	Abdominal circumference
ms_idf	Metabolic Syndrome by International Diabetes Federation Criteria	0 = No, 1 = Yes
smoking2	Smoking	0 = No, 1= Yes
colesteroltotal	total cholestrol
ldl	low density lipoprotein
hdl	high density lipoprotein
trigl	Triglycerides
glucose	Glucose level
a1c	HBA1C
tgo	Aspartate aminotransferase (AST)
tgp	Alanine Transaminase
hscrp	high sensitivity C-reactive- Protein
ggt	Gamma glutamyl Transferase
tsh	Thyroid stimulating hormone
alcaline_phos	Alkaline Phosphate
mets	Metabolic Equivalents
alcoholic	AUDIT Score less 8	0 = Yes
bmicat	BMI Category	0 = Non lean, 1 = Lean
activity_ipaq	Levels of physical activity based on short form International Physical Activity Questionnaire level	Sedentario = sedentary; Pouco Ativo = Not very active; Activo = active; Muito Activo = very active
livfat	Presence of liver fat	0 = No, 1= Yes
Timeyr	Follow up time in years from first visit
gender	Gender	0 = Female, 1= Male
newid	New Identification number
