# Supplementary material for: Cardiometabolic disorders, inflammation and the incidence of non-alcoholic fatty liver disease: A longitudinal study comparing lean and non-lean individuals
Source: PLoS One. 2022 Apr 6;17(4):e0266505. doi: 10.1371/journal.pone.0266505 (PMC8985996; doi:10.1371/journal.pone.0266505)
Supplement: S2 Data — (XLS) [file pone.0266505.s003.xls]

## Sheet: Sheet1
age	self_dm	self_htn	self_dlp	htn_med	dlp_med	dm_med	sbp	dbp	wt	ht	bmi	abd_circunference	ms_idf	smoking2	colesteroltotal	ldl	hdl	trigl	glucose	tgo	tgp	hscrp	ggt	tsh	alcaline_phos	alcoholic	bmicat	activity_ipaq	visitnum	timeyr	livfat	gender	newid
45	0	1	0	1	0	0	110	70	84	1.64	31.1	98	0	0	172	103	40	146	95	16	20	6.9	27	3.15	80	0	1	SedentÃ¡rio	2	1.7459	0	0	1
49	0	1	1	1	0	1	126	86	91	1.63	34	99	1	0	233	142	42	247	113	20	21	14.3	24	3.95	99	0	1	SedentÃ¡rio	4	1.45628	1	0	1
44	0	1	0	1	0	0	156	94			31.4	94	0	0	175	110	36	144	97	22	21	8.4	23	3.23	72	0	1	SedentÃ¡rio	1	0	0	0	1
48	0	1	1	1	0	1	118	80	89	1.64	33.4	98	1	0	233	146	38	247	113	18	23	15.7	26	2.59	91	0	1	SedentÃ¡rio	3	2.14754	0	0	1
51	0	1	1	1	0	1	125	85	98	1.64	34.1	105	1	0	200	123	37	200	109	21	35	13.1	27	3	92	0	1	Ativo	5	1.56284	1	0	1
37	0	0	0	0	0	0	120	80	88	1.9	24.4	85	0	0	188	117	56	77	88	29	30	0.4	12	1.54	38	0	0	Muito Ativo	1	0	0	1	2
40	0	0	0	0	0	0	112	70	89	1.9	24.9	84	0	0	160	96	52	59	94	24	26	0.2	12	1.21	30	0	0	Ativo	3	0.997268	0	1	2
43	0	0	0	0	0	0	110	70			24.7	88	0	0	165	102	54	46	77	24	32	0.4	10	0.68	37	0	0	Ativo	4	2.79508	0	1	2
39	0	0	0	0	0	0	120	80	88	1.9	24.5	81	0	0	152	85	58	44	95	46	87	0.2	12	1.35	36	0	0	Muito Ativo	2	2.06011	0	1	2
27	0	0	0	0	0	0	110	80	69	1.8	21.2	81	0	0	148	101	37	52	91	22	32	0.7	23	1.88	47	0	0	Pouco Ativo	1	0	0	1	3
33	0	0	0	0	0	0	110	70	82	1.84	24.3	92	0	0	197	123	54	98	81	27	28	0.1	11	2.51	58	0	0	Pouco Ativo	1	0	0	1	4
38	0	0	0	0	0	0	100	70	80	1.89	22.5	92	0	0	210	140	56	71	76	23	35	0.1	18	0.68	42	0	0	Pouco Ativo	1	0	0	1	5
40	0	0	0	0	0	0	108	64	85	1.89	23.9	89	0	0	182	118	47	84	74	21	23	0.5	13	0.57	38	0	0	Pouco Ativo	3	1.10656	0	1	5
39	0	0	1	0	0	0	110	70	83	1.89	23.4	90	0	0	197	127	58	59	82	24	34	0.3	18	0.48	45	0	0	SedentÃ¡rio	2	0.953552	0	1	5
58	0	1	1	1	1	0	130	90			27	95	1	0	176	82	50	221	109	37	55	0.1	72	1.86	77	0	1	SedentÃ¡rio	1	0	1	1	6
32	0	0	0	0	0	0	110	70	60	1.6	23.1	74	0	0	185	97	70	90	79	22	24	0.1	16	2.24	49	0	0	SedentÃ¡rio	2	2.04098	0	0	7
34	0	0	0	0	0	0	102	62	58	1.62	22.3	71	0	0	149	80	56	63	82	21	24	0.6	19	1.03	58	0	0	Pouco Ativo	3	2.06831	0	0	7
30	0	0	0	0	0	0	100	60	57	1.62	21.9	73	0	0	164	87	63	68	72	22	27	0.3	14	1.17	55	0	0	Pouco Ativo	1	0	0	0	7
50	0	0	1	0	0	0	120	80	50	1.73	26.8	92	0	0	242	164	61	85	84	27	23	1.6	27	2.44	69	0	1	Pouco Ativo	1	0	0	1	8
62	0	1	0	1	0	0	120	80			36	122	1	0	142	51	38	267	117	48	68	1.9	43	1.66	64	0	1	SedentÃ¡rio	1	0	1	1	9
44	0	0	0	0	0	0	100	60	65	1.65	23.8	81	0	0	155	95	50	50	84	23	21	1	17	0.71	45	0	0	SedentÃ¡rio	1	0	0	0	10
34	0	0	0	0	0	0	120	80	105	1.7	36.4	112	0	0	200	130	47	116	95	37	73	6.5	55	2.69	96	0	1	Pouco Ativo	1	0	1	1	11
45	0	0	0	0	0	0	112	70	65	1.78	20.6	78	0	0	171	102	47	111	83	28	25	0.2	46	2.65	50	0	0	Muito Ativo	3	0.980874	0	1	12
44	0	0	0	0	0	0	106	70			20.9	77	0	0	158	89	54	76	81	33	37	0.8	56	1.76	48	0	0	Muito Ativo	2	3.22404	0	1	12
41	0	0	0	0	0	0	120	80	68	1.78	21.5	81	0	0	190	128	46	82	89	40	43	1.1	66	2.09	55	0	0	Ativo	1	0	0	1	12
27	0	0	0	0	0	0	110	70	74	1.73	22.4	84	0	0	181	122	43	82	80	19	26	0.6	23	3.14	62	0	0	Pouco Ativo	1	0	0	1	13
55	0	0	1	0	0	0	110	70			23	84	0	0	137	61	52	120	80	23	32	0.8	19	2.67	50	0	0	Ativo	6	1.3388	0	1	14
54	0	0	1	0	0	0	110	70	95	1.93	23	81	0	0	129	64	48	84	82	21	33	0.8	21	1.97	51	0	0	Ativo	5	0.846995	0	1	14
51	0	0	1	0	0	0	100	70	83	1.92	22.5	90	0	0	134	72	42	101	87	26	35	0.5	22	2.22	69	0	0	Ativo	2	2.07377	0	1	14
49	0	0	1	0	1	0	110	70	99	1.92	26.8	101	0	0	121	49	41	157	86	29	41	1.3	38	2.46	70	0	1	Pouco Ativo	1	0	1	1	14
52	0	0	1	0	0	0	110	70	82	1.93	22.2	86	0	0	153	77	53	115	91	21	23	0.6	25	2.09	57	0	0	Pouco Ativo	3	1.04098	0	1	14
53	0	0	1	0	0	0	100	70	82	1.94	21.8	83	0	0	126	65	40	107	80	20	30	0.7	18	2.14	53	0	0	Ativo	4	1.0847	0	1	14
50	0	0	0	0	0	0	100	65	63	1.69	22.2	83	0	0	151	68	68	74	97	25	25	0.6	11	1.58	56	0	0	Pouco Ativo	2	1.35519	0	0	15
49	0	0	0	0	0	0	110	60	60	1.69	21.3	81	0	0	159	83	62	70	88	22	26	0.4	13	0.98	67	0	0	Pouco Ativo	1	0	0	0	15
48	0	1	0	1	0	0	115	70	78	1.79	24.4	85	0	0	135	83	34	92	85	22	23	0.3	26	1.45	49	0	0	Ativo	1	0	0	1	16
49	0	1	0	1	0	0	110	70	79	1.78	25	85	0	0	150	98	32	98	90	23	34	0.6	26	1.47	48	0	1	Pouco Ativo	2	1.07377	0	1	16
53	0	0	0	0	0	0	130	100	98	1.77	31.3	109	0	0	259	166	69	122	88	25	35	9.8	31	0.83	59	0	1	Pouco Ativo	1	0	1	1	17
26	0	0	0	0	0	0	120	80	66	1.7	23.1	82	0	1	172	96	40	178	83	23	34	0.6	20	1.58	49	0	0	Pouco Ativo	2	2.11749	1	1	18
24	0	0	0	0	0	0	120	80	70	1.71	23.9	86	0	1	212	132	52	139	77	30	45	1.4	32	1.45	46	0	0	Pouco Ativo	1	0	1	1	18
69	0	1	1	1	1	0	120	80			26.3	95	0	0	108	41	46	107	92	30	31	5.4	42	1.99	94	0	1	Pouco Ativo	1	0	1	0	19
52	0	0	1	0	0	0	120	80			24.6	94	0	0	243	175	47	105	107	28	39	1.4	39	1.15	78	0	0	Pouco Ativo	1	0	1	1	20
27	0	0	0	0	0	0	110	80	75	1.66	27.3	90	0	0	164	103	46	74	77	17	33	13.2	19	2.96	54	0	1	Pouco Ativo	1	0	0	0	21
31	0	0	0	0	0	0	98	68	52	1.65	19.4	69	0	0	136	78	49	46	68	23	31	0.3	11	1.44	50	0	0	Pouco Ativo	2	5.63388	0	0	22
26	0	0	0	0	0	0	90	60			20.3	72	0	0	165	91	58	79	71	24	18	0.8	17	2.94	54	0	0	Pouco Ativo	1	0	0	0	22
40	0	0	0	0	0	0	110	70	71	1.74	23.6	82	0	0	162	95	55	59	87	24	25	0.5	48	4.17	50	0	0	Ativo	1	0	0	1	23
41	0	0	0	0	0	0	112	72	70	1.74	23.2	82	0	0	150	88	53	44	80	23	24	0.1	44	4.3	49	0	0	Muito Ativo	2	0.997268	0	1	23
43	0	0	1	0	1	0	110	70	74	1.78	23.3	89	0	0	198	120	63	77	88	32	52	4.9	36	1.01	78	0	0	Pouco Ativo	5	1.06557	1	1	24
44	0	0	1	0	1	0	100	80	75	1.78	23.8	90	0	0	174	99	56	95	96	37	52	2.3	28	1.13	73	0	0	Ativo	6	1.06831	1	1	24
37	0	0	1	0	0	0	130	82			31	110	1	0	181	107	37	318	103	27	38	0.9	52	1.58	89	0	1	SedentÃ¡rio	1	0	1	1	25
46	0	0	0	0	0	0	110	70	73	1.64	27	72	0	0	237	135	88	72	78	23	28	4.7	28	2.3	64	0	1	Ativo	2	4.81148	0	0	26
42	0	0	0	0	0	0	120	60			24.5	78	0	0	171	67	91	67	73	24	29	2.9	25	4.48	63	0	0	Pouco Ativo	1	0	0	0	26
49	0	0	0	0	0	0	118	80	76	1.65	28.1	77	0	0	206	88	91	137	71	28	62	0.8	180	1.08	120	0	1	SedentÃ¡rio	3	3.47814	0	0	26
41	0	0	1	0	0	0	106	72	98	1.84	29	106	0	0	191	123	47	103	78	34	24	1.8	21	1.29	70	0	1	Ativo	2	0.945355	0	1	27
41	0	0	0	0	0	0	110	80	97	1.84	28.7	100	0	0	227	154	56	85	81	28	29	1	24	1.28	77	0	1	Ativo	1	0	1	1	27
63	0	1	0	1	0	0	100	75	68	1.54	29.3	91	0	0	158	95	34	144	84	25	56	2.2	21	3.79	40	0	1	Pouco Ativo	2	1.29508	0	0	28
64	0	1	0	1	0	0	130	70	65	1.54	24.8	86	1	0	172	116	33	117	100	24	47	0.8	15	3.23	41	0	0	Pouco Ativo	3	1.20765	0	0	28
62	0	1	1	1	0	0	120	80			30.3	91	0	0	193	119	49	123	99	31	45	1.2	20	4.69	41	0	1	Ativo	1	0	1	0	28
65	0	1	0	1	0	0	120	80			31.6	94	0	0	160	95	37	142	113	25	50	1.9	19	3.39	35	0	1	Ativo	4	0.972678	1	0	28
56	0	1	0	1	0	1	110	75	82	1.61	32	104	0	0	190	110	60	100	105	82	143	3.4	92	1.95	74	0	1	Pouco Ativo	2	2.30055	1	0	29
54	0	1	0	1	0	0	120	80	80	1.6	31.3	98	0	0	152	67	51	169	104	45	73	6.2	68	2.27	97	0	1	Pouco Ativo	1	0	1	0	29
29	0	0	0	0	0	0	130	70	90	1.8	27.8	99	0	0	199	135	52	59	88	52	69	4.5	18	0.69	67	0	1	Ativo	1	0	0	1	30
32	0	0	0	0	0	0	110	80	79	1.83	23.8	71	0	0	137	66	62	44	76	90	55	0.8	14	1.82	66	0	0	Ativo	2	1.99727	0	1	31
30	0	0	0	0	0	0	140	90	85	1.83	25.4	90	0	0	125	67	48	48	74	22	23	0.4	10	0.92	69	0	1	Pouco Ativo	1	0	0	1	31
40	0	0	0	0	0	0	110	70	86	1.88	24.4	94	0	0	196	129	40	135	105	52	66	0.4	85	2.08	75	0	0	Pouco Ativo	1	0	1	1	32
43	0	0	1	0	0	0	120	80	89	1.87	25.5	99	0	0	205	127	38	198	92	42	88	0.4	82	2.73	82	0	1	Pouco Ativo	3	0.84153	1	1	32
42	0	0	1	0	0	0	110	77	88	1.87	24.6	100	0	0	200	118	34	239	86	27	55	0.5	87		76	0	0	Pouco Ativo	2	2.19126	1	1	32
45	0	0	1	0	0	0	120	90	92	1.88	26.2	99	1	0	188	109	33	229	108	37	84	0.5	78	2.6	53	0	1	Pouco Ativo	4	1.93989	1	1	32
40	0	0	1	0	0	0	125	80	94	1.73	31.4	103	0	0	205	130	43	160	85	23	31	1.3	16	2.36	49	0	1	Ativo	3	4.03279	1	1	33
35	0	0	1	0	0	0	140	90	107	1.73	36	117	1	0	262	165	36	319	88	31	55	2	23	1.91	36	0	1	Pouco Ativo	2	3.32514	1	1	33
33	0	0	1	0	0	0	138	90			34.8	108	1	0	232	157	39	181	89	35	38	2.1	20	3.57	62	0	1	SedentÃ¡rio	1	0	1	1	33
60	0	1	1	1	1	0	130	80	88	1.74	29.2	96	0	0	197	119	52	132	110	28	37	0.8	69	1.02	61	0	1	Ativo	1	0	1	1	34
46	0	0	0	0	0	0	126	84	70	1.75	23	82	0	1	166	91	43	162	102	23	30	1	33	1.72	76	0	0	Pouco Ativo	1	0	0	1	35
51	0	1	0	0	0	0	140	90	99	1.75	32.4	119	0	0	319	242	44	166	77	39	72	4.2	36	2.58	56	0	1	Pouco Ativo	1	0	1	1	36
52	0	0	0	0	0	0	100	70	54	1.59	21.4	71	0	0	186	88	87	56	77	23	27	1.1	12	1.19	71	0	0	Ativo	1	0	0	0	37
44	0	0	0	0	0	0	110	70	61	1.68	21.6	81	0	0	179	105	62	59	83	19	19	0.3	13	1.88	28	0	0	Ativo	2	2.11749	0	0	38
42	0	0	0	0	0	0	100	70			21.6	81	0	0	173	97	63	64	80	24	21	0.1	17	1.45	34	0	0	Pouco Ativo	1	0	0	0	38
50	0	0	0	0	0	0	110	60	68	1.57	27.9	89	0	0	171	97	57	83	78	17	21	0.8	15	5.42	45	0	1	Ativo	4	4.18033	0	0	39
43	0	0	0	0	0	0	120	70			25.7	87	0	0	181	104	58	95	84	24	30	0.5	17	4.23	48	0	1	Pouco Ativo	1	0	0	0	39
46	0	0	0	0	0	0	110	70	65	1.58	25.9	86	0	0	194	115	63	81	79	17	22	0.4	14		41	0	1	SedentÃ¡rio	3	1.07104	0	0	39
45	0	0	0	0	0	0	90	60	59.1	1.56924	24	75	0	0	192	117	56	97	88	27	20	0.3	15		45	0	0	Ativo	2	2.21858	0	0	39
45	0	0	0	0	0	0	120	78	73	1.74	24.1	92	0	0	217	159	40	91	107	31	58	0.6	26	1.96	65	0	0	Pouco Ativo	1	0	1	1	40
37	0	0	0	0	0	0	114	76	82	1.93	22	87	0	0	197	128	53	78	82	23	35	22.3	20	1.09	53	0	0	Pouco Ativo	1	0	0	1	41
56	0	0	0	0	0	0	110	70	87	1.67	31.2	103	0	1	230	137	68	127	88	21	43	1.8	91		73	0	1	Pouco Ativo	2	2.55191	0	1	42
60	0	0	1	0	1	0	138	80			31	101	0	1	158	89	56	66	83	26	51	2	51	1	63	0	1	Ativo	6	1.00273	0	1	42
57	0	0	0	0	1	0	120	80	85	1.68	30.1	102	0	1	139	67	61	55	91	23	32	1.2	41	1.41	59	0	1	Ativo	3	1.21311	0	1	42
58	0	0	0	0	1	0	120	80	88	1.67	31.8	107	0	1	193	101	76	78	92	25	44	2.1	85	1.59	70	0	1	Ativo	4	0.989071	0	1	42
59	0	0	1	0	1	0	110	70	84	1.68	29.8	98	0	1	167	91	62	72	93	24	42	1.2	39	1.4	55	0	1	Ativo	5	1.06011	0	1	42
53	0	0	0	0	0	0	120	80	85	1.67	30.3	97	0	0	249	154	75	102	109	25	31	1.5	54	0.97	86	0	1	Ativo	1	0	0	1	42
72	0	1	1	1	1	0	140	80	90	1.74	29.9	102	0	0	120	76	26	89	86	37	41	0.6	28	1.79	66	0	1	Muito Ativo	2	8.33607	1	1	43
33	0	0	0	0	0	0	110	80			25.8	93	0	0	176	122	42	62	80	25	18	0.5	18	3.41	41	0	1	Ativo	2	2.02186	0	1	44
31	0	0	0	0	0	0	114	76	103	1.97	26.6	96	0	0	178	110	51	86	84	28	32	6.4	21	4.4	46	0	1	Ativo	1	0	0	1	44
35	0	0	0	0	0	0	100	70			29.8	97	0	0	113	52	50	54	83	22	32	13.2	18	0.17	92	0	1	Ativo	1	0	0	0	45
46	0	1	0	1	0	0	150	100			35.3	105	0	0	146	88	35	115	79	36	59	1.6	43	2.17	47	0	1	Pouco Ativo	1	0	1	1	46
49	0	1	0	1	0	0	136	84	100	1.73	33.6	107	0	0	160	94	48	89	86	32	55	1.1	43	1.54	31	0	1	Pouco Ativo	2	2.94809	1	1	46
51	0	1	0	1	0	0	120	80	107	1.72	36	120	0	0	152	85	54	63	76	36	61	2	53	3.44	59	0	1	Ativo	3	2.67486	1	1	46
53	0	0	0	0	0	0	115	76			26.2	81	0	0	196	100	73	116	88	27	41	4.2	65	0.7	91	0	1	Pouco Ativo	1	0	1	0	47
25	0	0	0	0	0	0	138	88	65	1.74	21.4	75	0	1	134	58	66	50	88	31	32	1.4	24	0.81	98	0	0	Ativo	1	0	0	1	48
31	0	0	0	0	0	0	117	80	67	1.76	21.8	76	0	1	153	73	70	48	87	24	30	6.8	20	2.31	101	0	0	Pouco Ativo	2	5.90164	0	1	48
48	0	0	0	0	0	0	120	80			20	64	0	0	177	95	70	59	88	25	34	0.1	17	0.61	50	0	0	Muito Ativo	1	0	0	0	49
36	0	0	1	0	0	0	120	80	65	1.74	21.5	77	0	0	261	183	55	115	85	30	28	0.2	15	4.77	48	0	0	Muito Ativo	1	0	0	1	50
31	0	1	0	1	0	0	115	85	82	1.8	25.3	92	0	0	148	83	38	133	70	47	65	3.7	83	3.62	56	0	1	Pouco Ativo	1	0	1	1	51
57	0	0	0	0	0	0	110	70	67	1.68	24	92	0	0	206	130	54	110	125	20	26	1.2	19	1.59	70	0	0	Pouco Ativo	2	2.66393	0	0	52
59	0	0	0	0	0	0	120	80	68	1.69	23.8	94	0	0	225	142	60	115	93	28	37	0.8	23	1.66	69	0	0	Ativo	3	1.48361	0	0	52
60	0	0	0	0	0	0	110	70	69	1.69	24.3	92	0	0	258	177	57	121	101	25	38	2.1	23	1.77	82	0	0	Ativo	4	1.59563	0	0	52
55	0	0	0	0	0	0	120	70			23.1	84	0	0	195	117	65	64	88	21	23	1.7	19	1.35	78	0	0	Ativo	1	0	0	0	52
39	0	0	0	0	0	0	110	70	54	1.66	19.7	74	0	0	224	139	72	64	82	22	28	0.4	13	1.9	43	0	0	Pouco Ativo	1	0	0	0	53
56	0	0	1	0	0	0	130	80	99	1.61	22.7	89	0	0	212	131	62	97	98	36	53	5.1	39	1.12	109	0	0	SedentÃ¡rio	2	2.38798	0	0	54
54	0	0	0	0	0	0	130	80	87	1.62	33.3	99	0	0	231	146	64	106	89	28	32	1.6	36	0.82	89	0	1	Pouco Ativo	1	0	0	0	54
55	0	0	1	0	0	0	120	75	52	1.59	20.7	66	0	0	202	118	67	83	80	24	20	2.3	25	2.24	70	0	0	Muito Ativo	5	1.00546	0	0	55
53	0	0	0	0	0	0	110	65	49	1.58	19.7	64	0	0	257	152	90	73	85	20	20	1.2	42	1.66	75	0	0	Ativo	3	0.989071	0	0	55
54	0	0	1	0	0	0	130	70	50	1.59	20.1	66	0	0	224	145	68	54	77	24	23	3.2	32	1.93	68	0	0	Ativo	4	0.994536	0	0	55
52	0	0	0	0	0	0	110	70	53	1.58	19.5	77	0	0	191	110	65	79	72	24	31	1.6	31	2.53	51	0	0	Ativo	2	5.24044	0	0	55
47	0	0	0	0	0	0	100	70			23.8	73	0	0	169	94	62	65	93	25	30	2.6	23	1.86	55	0	0	Muito Ativo	1	0	0	0	55
50	0	0	1	0	0	0	125	80	91	1.79	28.5	100	0	0	263	161	40	321	89	26	39	1.3	37	1.92	53	0	1	Pouco Ativo	1	0	1	1	56
52	1	1	1	1	1	1	150	96	93	1.68	32.9	111	1	0	279	66	33	1032	138	30	31	1.4	66	1.67	94	0	1	SedentÃ¡rio	1	0	1	1	57
61	0	1	1	1	1	0	120	80	73	1.65	27.1	96	0	0	145	81	50	72	93	29	38	0.7	17	1.65	43	0	1	Ativo	1	0	0	1	58
62	0	1	1	1	1	0	110	80	75	1.65	27.5	97	0	0	152	92	46	69	91	37	41	2.1	19	1.74	56	0	1	Ativo	2	1.16667	0	1	58
63	0	0	1	1	1	0	108	66	75	1.63	28.3	100	0	0	162	97	43	110	87	40	46	1	17	2.14	52	0	1	Ativo	3	1	0	1	58
65	0	1	1	1	1	0	120	80	77	1.64	28.8	98	0	0	141	84	40	86	96	36	47	1.2	16	2.83	45	0	1	Ativo	4	1.89344	0	1	58
40	0	0	1	1	1	0	125	90	92	1.93	24.7	103	0	0	160	92	41	134	91	29	49	3.3	40	0.87	55	0	0	SedentÃ¡rio	2	3.54918	1	1	59
36	0	0	1	1	1	0	120	80	83	1.93	22.3	95	0	0	142	74	44	121	81	20	35	0.5	25	0.88	69	0	0	Pouco Ativo	1	0	0	1	59
38	0	1	1	1	0	0	120	80	65	1.67	23.4	80	0	0	277	182	54	206	87	16	16	3.4	14	0.5	61	0	0	Ativo	1	0	0	0	60
53	0	0	0	0	0	0	120	80	83	1.77	26.7	95	0	0	175	112	41	110	91	22	27	0.8	15	1.23	46	0	1	Pouco Ativo	5	1.24044	0	1	61
53	0	0	0	0	0	0	110	70	81	1.76	26.2	97	0	0	187	119	38	150	87	21	28	0.6	17	0.82	53	0	1	Pouco Ativo	6	0.653005	0	1	61
52	0	0	0	0	0	0	108	74	81	1.77	25.9	98	0	0	175	112	42	107	85	23	22	40.7	14	1.01	55	0	1	Pouco Ativo	4	1.05464	0	1	61
51	0	0	0	0	0	0	120	80	83	1.76	26.7	95	0	0	210	143	42	127	89	26	31	1	17		47	0	1	Pouco Ativo	3	2.80874	0	1	61
48	0	0	0	0	0	0	100	70	82	1.76	26.5	97	0	0	172	106	39	136	89	25	23	0.6	21	1.49	63	0	1	Pouco Ativo	2	1.9918	0	1	61
46	0	0	0	0	0	0	126	80			25.6	93	0	0	168	106	41	105	77	26	30	1.1	16	1.12	56	0	1	Pouco Ativo	1	0	0	1	61
39	1	1	1	1	1	1	120	80			39.4	116	1	0	213	141	37	174	103	37	59	4.6	272	3.64	58	0	1	SedentÃ¡rio	1	0	1	1	62
32	1	0	1	0	0	1	110	70	96	1.65	35.4	105	0	0	158	77	61	101	164	23	21	14.1	21	3.65	72	0	1	Ativo	1	0	0	0	63
60	0	1	1	1	1	0	140	90	58	1.57	23.8	74	0	0	212	124	69	95	90	43	35	1	16	0.14	81	0	0	SedentÃ¡rio	4	1.0929	0	0	64
58	0	0	1	1	1	0	115	70	54	1.56	22.3	86	0	0	200	106	79	77	95	37	36	0.7	18	6.9	65	0	0	SedentÃ¡rio	2	2.29235	0	0	64
55	0	0	1	0	0	0	120	70	49	1.57	19.9	70	0	1	194	127	55	61	76	31	30	0.2	22	2.4	79	0	0	SedentÃ¡rio	1	0	0	0	64
59	0	1	1	1	1	0	100	60	57	1.58	22.8	72	0	0	199	114	65	101	90	35	36	0.5	17	14.3	79	0	0	SedentÃ¡rio	3	1.06557	0	0	64
37	0	0	1	0	1	0	110	70	82	1.74	27	87	0	0	149	92	33	122	86	24	30	0.4	31	1.38	81	0	1	SedentÃ¡rio	3	1.45628	0	1	65
35	0	0	1	0	0	0	120	80	87	1.74	29	96	0	0	207	133	32	210	75	28	35	0.2	35	1.56	72	0	1	Ativo	2	3.64754	0	1	65
32	0	0	1	0	0	0	120	80	83	1.74	27.5	95	0	0	207	139	33	175	83	22	23	0.2	22	1.47	69	0	1	Ativo	1	0	0	1	65
41	0	0	0	0	0	0	120	80	112	1.82	34	109	0	0	242	167	42	163	88	21	32	1	23	1.59	53	0	1	Pouco Ativo	1	0	1	1	66
27	0	0	0	0	0	0	115	75	82	1.9	22.8	90	0	0	165	101	45	96	86	25	27	1	29	2.45	101	0	0	Pouco Ativo	1	0	0	1	67
41	0	0	0	0	0	0	103	67	56	1.54	23.8	71	0	0	215	123	75	84	75	22	37	2.1	20	3.98	42	0	0	Ativo	1	0	0	0	68
42	0	0	0	0	0	0	90	60	52	1.53	22.3	67	0	0	188	102	74	58	88	21	30	71.7	17	4.17	44	0	0	Ativo	2	0.997268	0	0	68
56	0	1	0	1	0	0	130	80			36	117	1	0	213	132	43	188	103	22	28	6.2	45	4.33	86	0	1	SedentÃ¡rio	1	0	1	0	69
36	0	0	0	0	0	0	110	70	81	1.87	23.4	89	0	1	238	167	41	151	85	28	36	0.7	21	3.56	41	0	0	Ativo	1	0	1	1	70
38	0	1	1	0	0	0	150	103	98	1.83	29.3	108	1	0	287	55	32	1344	89	48	69	12	86	1.45	91	0	1	Pouco Ativo	1	0	1	1	71
40	0	1	1	1	1	0	140	90	104	1.82	31.3	110	1	1	194	113	33	240	83	39	74	3.7	63		74	0	1	Pouco Ativo	2	1.19945	1	1	71
41	0	1	1	1	1	0	120	80	103	1.84	30.5	111	0	1	142	77	35	151	88	28	54	1.4	36	1.26	60	0	1	Ativo	3	0.84153	1	1	71
42	0	1	1	1	0	0	140	95	109	1.83	32.6	117	1	0	196	129	34	166	89	24	35	4.5	41	1.37	77	0	1	Pouco Ativo	5	1.08197	1	1	71
41	0	1	1	1	1	0	140	96	112	1.83	33.4	114	0	0	157	90	40	135	81	36	74	3.3	45	2	58	0	1	Pouco Ativo	4	1.07104	1	1	71
33	0	0	0	0	0	0	120	80			23.6	94	0	0	145	80	35	149	87	25	26	0.8	20	1.05	71	0	0	Ativo	1	0	0	1	72
53	0	0	0	0	0	0	120	80	81	1.75	26.4	90	0	1	239	148	75	81	77	24	22	1.4	24	2.2	97	0	1	Ativo	1	0	0	1	73
54	0	0	0	0	0	0	130	88	84	1.75	27.7	96	0	1	201	127	56	89	84	23	27	1.7	19	1.77	84	0	1	Ativo	2	1.02459	0	1	73
56	0	0	0	0	1	0	130	80	90	1.68	32.1	110	0	0	129	67	42	101	89	31	49	2.4	68	2.82	47	0	1	Ativo	1	0	1	1	74
56	0	1	0	1	0	0	130	80			30.2	107	0	0	264	164	44	281	98	29	39	1.9	48	3.56	77	0	1	SedentÃ¡rio	1	0	1	1	75
56	0	0	1	0	0	0	120	80	75	1.56	31.1	90	0	0	266	159	71	180	97	48	64	2.8	38	4.37	106	0	1	Ativo	1	0	1	0	76
60	1	1	1	1	1	1	150	80			39	119	1	0	184	114	27	214	199	22	28	3.3	20	2.24	64	0	1	SedentÃ¡rio	1	0	1	1	77
50	0	0	1	0	0	0	130	80	104.1	1.8505	30.4	103	1	0	233	147	50	182	116	24	49	0.4	50	1.49	54	0	1	Pouco Ativo	1	0	1	1	78
35	0	0	0	0	0	0	130	80	78	1.79	24.3	81	0	0	207	133	53	103	85	18	23	0.3	20	3.04	43	0	0	Ativo	1	0	0	1	79
40	0	0	0	0	0	0	118	80	84	1.69	29.4	93	0	0	273	187	58	141	83	41	44	0.2	111	4.17	82	0	1	Ativo	1	0	0	1	80
54	0	0	0	0	0	0	125	80			25.2	93	0	0	195	129	48	91	103	34	58	0.8	24	1.59	99	0	1	Muito Ativo	1	0	0	1	81
38	0	0	0	0	0	0	100	70	59	1.73	20.1	68	0	1	177	100	66	54	68	18	22	0.5	11	0.77	58	0	0	Ativo	1	0	0	0	82
27	0	0	0	0	0	0	110	60	86	1.83	25.7	87	0	0	154	83	54	84	80	25	27	0.3	19	1.18	48	0	1	Ativo	1	0	0	1	83
30	0	0	0	0	0	0	110	80	92	1.84	27.4	92	0	0	207	139	52	80	85	35	37	0.6	26	0.86	41	0	1	Ativo	2	3.03005	0	1	83
26	0	0	0	0	0	0	125	75	90	1.73	30.4	98	0	0	148	86	41	105	86	25	45	2.2	20	3.37	63	0	1	Ativo	1	0	0	1	84
68	0	0	0	0	0	0	150	90			23.3	79	0	0	219	120	75	120	88	22	27	0.3	22	2.68	65	0	0	SedentÃ¡rio	1	0	0	0	85
50	0	0	0	0	0	0	140	90			33.4	107	0	0	211	147	42	112	72	31	44	2.1	28	1.13	55	0	1	Ativo	1	0	1	1	86
39	0	0	0	0	0	0	120	80	72	1.76	23.3	81	0	0	187	110	54	113	76	25	33	0.1	20	2.13	40	0	0	Ativo	1	0	0	1	87
62	0	0	1	0	1	0	120	80			25.8	96	0	0	200	109	56	177	95	24	31	3.4	47	4.11	82	0	1	Pouco Ativo	1	0	0	1	88
45	0	0	1	0	1	0	140	90	92	1.75	31.3	112	0	0	189	110	52	133	95	27	31	4.1	35	2.73	60	0	1	Pouco Ativo	1	0	1	1	89
40	0	0	1	0	1	0	100	70			23.5	87	0	0	232	155	40	183	94	31	42	0.7	28	3.31	78	0	0	Pouco Ativo	1	0	0	1	90
39	0	0	0	0	0	0	110	70	76	1.74	25.2	90	0	0	185	116	60	45	88	22	32	2.7	16	2.87	82	0	1	Pouco Ativo	3	3.17486	1	1	91
32	0	0	0	0	0	0	110	70			25	83	0	0	178	109	57	58	79	25	31	1.5	14	1.74	77	0	1	SedentÃ¡rio	1	0	1	1	91
35	0	0	0	0	0	0	110	70	75	1.73	25.2	88	0	0	183	112	60	57	74	22	29	0.2	15	2.2	62	0	1	Ativo	2	4.1694	0	1	91
42	0	0	1	0	1	0	100	68			22.8	84	0	0	232	134	77	58	90	21	27	0.7	16	5.8	58	0	0	SedentÃ¡rio	1	0	0	0	92
47	0	0	1	0	1	0	100	75	64	1.7	22.2	76	0	0	299	187	96	78	95	32	29	0.3	26	5.8	49	0	0	Pouco Ativo	4	1.07104	0	0	92
44	0	0	1	0	1	0	100	70	55	1.7	19	65	0	0	239	134	89	79	80	30	33	0.1	29	6.36	52	0	0	Muito Ativo	2	2.14208	0	0	92
46	0	0	1	0	0	0	110	70	64	1.69	22.4	83	0	0	265	155	93	87	85	34	40	0.3	24		50	0	0	Ativo	3	2.27596	0	0	92
50	0	0	1	0	0	0	102	70	72	1.69	25.3	77	0	0	301	169	108	119	97	31	32	1.2	31	4.34	64	0	1	Ativo	6	0.827869	1	0	92
49	0	0	1	0	1	0	110	70	69	1.68	24.6	79	0	0	272	170	87	75	88	25	26	1	28	1.38	49	0	0	Pouco Ativo	5	1.29508	0	0	92
63	0	0	0	0	0	0	130	80	92	1.77	29.4	108	0	1	207	142	42	117	95	26	43	1.9	30	1.47	60	0	1	Pouco Ativo	1	0	1	1	93
38	0	0	1	0	0	0	116	74	75	1.85	22.1	80	0	0	259	188	45	129	77	30	36	2.4	31	4.78	56	0	0	Muito Ativo	3	3.69399	0	1	94
33	0	0	1	0	0	0	100	70			19.3	75	0	0	171	120	36	75	68	38	44	2.5	28	2.95	56	0	0	Ativo	1	0	0	1	94
35	0	0	0	0	0	0	110	70	71	1.85	20.9	80	0	0	265	195	51	93	79	32	31	0.5	24	4.61	57	0	0	Muito Ativo	2	1.53005	0	1	94
40	0	0	1	0	1	0	110	70	75	1.89	22.2	82	0	0	183	118	55	52	76	29	32	0.8	22	2.53	47	0	0	Muito Ativo	4	1.35792	0	1	94
39	0	0	0	0	0	0	110	70	56	1.63	21.1	69	0	0	199	112	70	87	86	19	20	0.1	21	2.75	40	0	0	Ativo	1	0	0	0	95
43	0	0	0	0	0	0	110	70	57	1.63	21.8	73	0	0	171	83	72	81	86	23	27	1.2	26	2.28	49	0	0	Pouco Ativo	3	2.40984	0	0	95
41	0	0	0	0	0	0	105	70	57	1.63	21.6	69	0	0	191	102	76	66	82	24	25	0.1	16	2.5	32	0	0	Ativo	2	2.30874	0	0	95
35	0	0	0	0	0	0	130	90			29.3	99	0	0	171	109	44	92	84	31	45	1.6	20	1.32	63	0	1	Pouco Ativo	1	0	0	1	96
55	0	0	0	0	0	0	120	80	93	1.85	27.2	102	0	0	226	148	44	171	90	26	33	0.2	35	2.79	59	0	1	SedentÃ¡rio	2	6.74317	0	1	97
49	0	0	0	0	0	0	110	80			26.3	92	0	0	206	128	55	113	90	29	34	0.4	28	2.39	73	0	1	Pouco Ativo	1	0	0	1	97
55	0	0	0	0	0	0	120	80	72	1.57	29.4	99	0	1	183	124	43	80	79	24	30	3	34	1.31	57	0	1	SedentÃ¡rio	1	0	0	0	98
61	0	0	1	0	1	0	130	85	81	1.8	24.4	97	0	0	148	92	36	98	97	21	39	3.7	14	0.97	64	0	0	Ativo	3	0.860656	0	1	99
61	0	0	1	0	1	0	130	84	79	1.8	24.4	93	0	0	138	85	39	70	91	21	29	1.8	17	0.47	69	0	0	Pouco Ativo	2	1.31967	0	1	99
59	0	0	1	0	1	0	140	90	80	1.8	24.7	93	0	0	134	80	37	83	83	23	29	1.4	13	1.06	65	0	0	Pouco Ativo	1	0	0	1	99
54	0	0	1	0	0	0	128	80	79	1.85	23.7	96	0	0	213	153	46	70	79	34	42	1.5	23	1.95	67	0	0	Ativo	4	1.0929	1	1	100
53	0	0	1	0	0	0	118	78	80	1.84	23.7	96	0	0	212	141	47	121	80	28	46	1.7	25	3.13	65	0	0	Pouco Ativo	3	1.2377	1	1	100
55	0	0	1	0	0	0	128	78			23.3	93	0	0	192	124	54	68	70	28	31	1.7	28	1.92	65	0	0	Pouco Ativo	5	0.852459	1	1	100
52	0	0	1	0	0	0	124	80	81	1.85	23.9	98	0	0	218	151	55	59	68	50	44	11.2	29		83	0	0	Pouco Ativo	2	4.93989	1	1	100
47	0	0	0	0	0	0	140	90			23.3	93	0	0	213	154	46	65	85	30	42	1.3	27	1.83	77	0	0	SedentÃ¡rio	1	0	0	1	100
50	0	0	0	0	0	0	110	70			23.8	90	0	0	203	140	52	56	75	18	25	0.4	30	2.02	50	0	0	SedentÃ¡rio	3	2.04098	0	0	101
47	0	0	0	0	0	0	110	70			22.4	80	0	0	199	128	55	82	70	21	25	0.1	24	2.32	57	0	0	SedentÃ¡rio	1	0	0	0	101
48	0	0	0	0	0	0	110	70	55	1.58	21.9	80	0	0	165	102	50	64	83	20	25	0.5	20	2.36	51	0	0	SedentÃ¡rio	2	1.70765	0	0	101
32	0	0	1	0	0	0	104	70	65	1.67	23.2	83	0	0	200	144	39	85	85	32	60	0.1	49	0.7	60	0	0	Ativo	1	0	0	1	102
41	0	1	1	1	0	0	120	80	112	1.85	32.9	122	0	0	248	162	38	241	80	59	104	2.4	55		73	0	1	Pouco Ativo	1	0	1	1	103
31	0	0	0	0	0	0	120	80			20.3	65	0	0	173	76	87	48	69	19	26	0.3	18	3.6	64	0	0	SedentÃ¡rio	1	0	0	0	104
69	0	0	1	0	0	0	100	67	49	1.56	20.3	70	0	0	184	114	53	83	79	24	30	0.4	10	2.97	44	0	0	Ativo	1	0	0	0	105
69	0	0	0	0	0	0	112	74	92	1.81	28.2	104	0	0	123	58	33	160	90	34	33	1	22	1.86	60	0	1	Pouco Ativo	1	0	0	1	106
58	1	1	0	1	1	1	110	70			27	100	1	0	250	100	43	487	193	50	72	4.6	92	0.78	56	0	1	SedentÃ¡rio	2	2.28415	1	0	107
55	0	0	1	0	1	0	90	60			23	76	0	0	231	134	42	360	300	49	78	8.3	101	0.08	68	0	0	Pouco Ativo	1	0	1	0	107
37	0	0	0	0	0	0	110	70	84	1.73	28.2	99	0	0	225	167	43	73	80	32	30	0.8	38	1.12	42	0	1	Muito Ativo	1	0	0	1	108
36	0	0	1	0	0	0	110	70	64	1.66	23.3	82	0	0	243	139	37	326	99	22	25	0.4	45	2.04	53	0	0	Ativo	1	0	0	1	109
39	0	0	1	0	0	0	110	80	63	1.66	22.8	82	0	0	298	158	43	350	101	25	26	0.7	65	1.22	47	0	0	Ativo	2	3.40984	0	1	109
32	0	0	0	0	0	0	110	70			25.3	99	0	0	181	121	49	57	103	32	39	3.3	19	1.96	40	0	1	Muito Ativo	1	0	1	1	110
58	0	1	1	1	1	0	132	94	105.9		33.1	115	1	0	108	51	25	161	95	35	35	0.4	15	1.31	67	0	1	SedentÃ¡rio	4	1.92896	0	1	111
56	0	1	1	1	0	0	140	82	110	1.78	34.8	126	1	0	209	125	29	275	83	29	34	1.4	26	2.89	80	0	1	SedentÃ¡rio	3	0.912568	0	1	111
55	0	1	1	1	0	0	140	87	105	1.79	32.9	120	0	0	175	117	31	133	75	25	27	0.3	20	2.57	68	0	1	Pouco Ativo	2	1.02186	0	1	111
54	0	1	1	1	0	0	150	100	106	1.8	32.7	118	1	0	192	107	33	260	82	31	38	1.4	28	2.67	88	0	1	SedentÃ¡rio	1	0	0	1	111
39	0	0	0	0	0	0	110	80	72	1.69	25.3	94	0	0	243	167	45	155	84	28	43	0.6	15	2.13	52	0	1	Ativo	1	0	0	1	112
49	0	0	0	0	0	0	103	70	60	1.57	24.6	78	0	1	164	89	58	85	78	21	22	0	15	5	51	0	0	Ativo	1	0	0	0	113
50	0	0	0	0	0	0	110	70	62	1.56	25.5	79	0	0	160	83	60	84	88	18	32	0.6	15	3.72	49	0	1	Pouco Ativo	2	1.75956	0	0	113
60	0	1	0	1	0	0	120	80	75	1.76	24.3	92	0	0	190	116	63	56	86	27	36	0.4	17	2.66	57	0	0	Ativo	1	0	0	1	114
61	0	1	0	0	0	0	120	80	75	1.77	23.9	92	0	0	172	98	58	79	88	32	35	1	15	3.98	47	0	0	Muito Ativo	2	0.956284	0	1	114
63	0	1	0	0	0	0	155	98	85	1.77	24.1	88	0	0	191	113	68	52	84	31	27	0.9	18	2.97	44	0	0	Muito Ativo	3	1.87705	0	1	114
46	0	0	0	0	0	0	120	70			36.9	87	0	0	183	104	58	104	75	43	49	9.4	69	2.27	84	0	1	Ativo	1	0	0	0	115
52	0	0	0	0	0	0	100	70	93	1.78	29.5	100	0	0	124	40	76	42	85	33	58	0.2	28		95	0	1	Ativo	1	0	1	1	116
25	0	0	0	0	0	0	114	74	71	1.74	23.7	83	0	0	158	97	45	82	84	19	19	2.3	21	1.72	64	0	0	Ativo	1	0	0	1	117
33	0	0	1	0	0	0	115	75	74	1.79	23.1	82	0	0	198	130	50	88	86	25	38	0.9	22	1.37	52	0	0	Ativo	1	0	0	1	118
49	0	0	1	0	0	0	130	80			29	104	0	0	237	159	46	158	95	29	36	2	48	7.99	71	0	1	Pouco Ativo	1	0	1	1	119
58	0	0	0	0	0	0	120	80			24.1	88	0	0	228	159	42	136	91	32	41	1	41	4.34	64	0	0	Pouco Ativo	1	0	0	0	120
66	0	0	1	0	1	0	120	80			22.5	95	0	0	229	130	70	144	108	30	43	2.6	35		94	0	0	Ativo	1	0	0	1	121
44	0	0	0	0	0	0	136	80			28.3	100	1	0	192	127	30	175	88	52	87	1	46	2.36	79	0	1	Pouco Ativo	1	0	1	1	122
35	0	0	0	0	0	0	110	70			21.4	68	0	0	168	83	73	62	75	27	31	0.89	18	0.63	78	0	0	Ativo	1	0	0	0	123
58	1	1	1	1	1	1	140	90	82	1.8	25.3	101	0	0	153	86	42	127	136	33	52	0.7	25	2.15	52	0	1	Pouco Ativo	4	2.19672	1	1	124
55	1	1	1	1	0	1	126	80	89	1.8	27.7	104	0	0	161	89	48	119	124	24	40	0.2	15		43	0	1	Pouco Ativo	3	2.46448	1	1	124
53	1	1	1	1	1	1	140	100			27.9	106	1	0	153	80	41	158	175	33	38	0.2	21		55	0	1	Pouco Ativo	2	1.99454	1	1	124
51	1	1	0	1	1	1	140	90			25.7	92	0	0	181	115	45	103	142	27	47	0.24	22	1.82	46	0	1	Ativo	1	0	1	1	124
35	0	0	0	0	0	0	110	70	68	1.71	23.5	78	0	0	180	87	80	64	85	51	56	1.3	25	4.76	68	0	0	Muito Ativo	1	0	0	1	125
55	0	0	0	0	0	0	120	80			30.5	90	0	0	200	123	39	189	98	26	43	5.6	26	3.06	100	0	1	Muito Ativo	1	0	1	0	126
57	0	0	0	0	0	0	120	70			29.2	97	0	0	208	141	37	152	89	28	33	8.3	39		72	0	1	Ativo	2	1.93169	1	0	126
59	0	0	0	1	0	0	120	70	85	1.71	29.1	94	0	0	210	140	38	161	91	25	32	11.8	40		77	0	1	Ativo	3	2.46721	1	0	126
48	0	1	1	1	1	0	122	80	99	1.89	27.7	99	1	0	136	51	35	329	101	36	39	1.6	49	2.08	53	0	1	SedentÃ¡rio	1	0	1	1	127
40	0	0	0	0	0	0	104	66			23.6	84	0	0	152	63	77	60	88	28	31	0.4	18	2.56	66	0	0	Muito Ativo	1	0	0	1	128
61	0	0	0	0	1	1	130	80			26.8	93	0	0	157	79	52	130	114	30	47	0.4	25	0.95	46	0	1	Pouco Ativo	1	0	0	1	129
42	0	0	0	0	0	0	120	80			31.8	111	0	0	132	70	54	41	90	27	47	2.3	29	1.16	80	0	1	SedentÃ¡rio	1	0	1	1	130
44	0	0	0	0	0	0	132	84	92	1.73	31	109	0	0	164	92	60	62	93	25	36	1.6	31		85	0	1	SedentÃ¡rio	2	2.21858	1	1	130
36	0	0	0	0	0	0	110	60			23.3	83	0	0	201	143	46	59	86	24	24	1.5	14	1.15	52	0	0	Pouco Ativo	1	0	0	0	131
38	0	0	0	0	0	0	100	80	62	1.67	22	86	0	0	196	138	44	70	72	22	13	2	14	1.01	62	0	0	Pouco Ativo	2	1.88251	0	0	131
46	0	1	0	1	0	0	120	80			26.5	88	0	1	221	146	45	148	83	25	33	1.6	17	1.3	61	0	1	SedentÃ¡rio	1	0	0	0	132
58	0	0	1	0	1	0	100	70	110	1.85	32.1	111	0	0	202	128	42	158	90	30	42	1.7	44	2.41	88	0	1	SedentÃ¡rio	2	1.7623	1	1	133
47	0	0	0	0	0	0	110	70	81	1.73	27.1	93	0	0	196	116	67	65	81	43	58	0.7	63	1.84	58	0	1	Ativo	1	0	0	1	134
38	0	0	0	0	0	0	120	80	86	1.88	24.3	85	0	0	231	143	32	280	89	39	58	1.7	21	3.11	56	0	0	Ativo	1	0	1	1	135
48	0	0	1	0	1	0	120	80	80	1.8	24.7	94	0	0	165	79	42	222	90	32	44	2.3	79	2.76	67	0	0	Ativo	4	1.63934	1	1	136
42	0	0	1	0	0	0	110	70			24.2	93	0	0	239	153	34	258	93	33	50	3.4	83	2.81	92	0	0	Ativo	1	0	1	1	136
47	0	0	1	0	1	0	120	80	83	1.81	25.2	94	0	0	215	120	41	272	88	30	47	2.2	72	2.82	71	0	1	Ativo	3	2.24317	1	1	136
44	0	0	1	0	1	0	110	70	80	1.81	24.6	96	0	0	164	89	33	212	87	37	38	18.6	85	2.13	75	0	0	Ativo	2	2.59836	1	1	136
63	0	0	0	0	0	0	130	80	61	1.61	23.7	81	0	1	223	154	52	87	96	21	17	2.3	16	4.3	63	0	0	Ativo	1	0	0	0	137
46	0	0	0	0	0	0	120	80			31.5	112	0	0	176	97	54	123	80	19	23	7.8	20	0.49	83	0	1	Ativo	1	0	0	0	138
36	0	0	1	0	0	0	100	70	54	1.66	19.8	75	0	0	159	87	48	120	76	18	17	0.7	10		77	0	0	Muito Ativo	2	2.61749	0	0	139
33	0	0	1	0	0	0	105	70	57	1.65	21	75	0	0	179	116	40	117	80	20	23	0.4	10	2.09	67	0	0	Pouco Ativo	1	0	0	0	139
40	1	0	0	0	1	1	120	80			28.8	99	0	0	166	101	38	133	103	23	46	0.29	19	2.26	40	0	1	Ativo	1	0	1	1	140
53	0	0	0	0	0	0	120	80			23.7	95	0	0	186	128	41	86	91	24	20	1.1	18	2.03	67	0	0	Ativo	1	0	0	1	141
57	0	0	0	0	0	0	117	73	73	1.78	23	93	0	0	197	131	53	66	90	26	26	0.8	18	1.9	55	0	0	Muito Ativo	2	3.9071	0	1	141
58	1	1	0	1	0	1	130	90	84	1.67	30.2	98	0	0	174	104	41	144	113	24	30	1.7	21		57	0	1	Ativo	1	0	1	1	142
51	0	0	0	0	0	0	100	70			23.5	87	0	0	180	117	34	144	87	26	21	1.6	43	1.92	76	0	0	Pouco Ativo	1	0	0	1	143
54	0	0	1	0	0	0	110	70	72	1.73	24.1	94	0	0	197	127	37	163	81	26	26	7	47		79	0	0	Ativo	2	3.9918	0	1	143
59	0	0	0	0	0	0	120	80	95	1.8	29.2	100	1	0	228	149	35	221	118	33	52	2.3	76	1.21	55	0	1	Ativo	1	0	1	1	144
64	0	1	1	1	0	0	132	82	78	1.76	25.4	97	0	0	237	146	77	69	79	24	31	0.5	26	5.51	51	0	1	SedentÃ¡rio	1	0	1	1	145
38	0	0	0	0	0	0	138	88	104	1.8	32.2	113	1	0	236	155	35	229	114	39	55	3.1	25	0.46	61	0	1	Ativo	1	0	1	1	146
40	0	0	1	0	0	0	120	80	85	1.79	26.4	95	0	0	191	126	50	73	82	27	31	1	12	1	57	0	1	Ativo	2	2.18306	0	1	146
41	0	0	0	0	0	0	130	80	86	1.8	26.6	97	0	0	227	162	46	95	83	32	32	0.8	18	1.12	49	0	1	Ativo	3	1.04098	0	1	146
31	0	0	0	0	0	0	110	70	84	1.9	23.8	91	0	0	219	138	57	119	89	28	30	0.3	26	1.84	53	0	0	Pouco Ativo	1	0	0	1	147
33	0	0	1	0	0	0	110	70	84	1.89	23.6	96	0	0	175	104	45	128	94	23	30	1.6	20	2.2	64	0	0	Ativo	2	2.31421	0	1	147
58	0	1	1	1	0	0	120	80			35.5	124	0	0	264	122	29	560	98	33	47	6.3	34	1.21	84	0	1	SedentÃ¡rio	1	0	1	1	148
36	0	0	0	0	0	0	120	80			32.4	101	0	0	186	124	42	98	89	38	57	1.7	18	2.63	73	0	1	Ativo	1	0	0	1	149
30	0	0	0	0	0	0	127	80	76	1.71	26	87	0	0	185	120	51	68	81	25	36	0.5	28	2	63	0	1	SedentÃ¡rio	1	0	0	1	150
38	0	0	0	0	0	0	130	80	88	1.78	27.8	88	0	0	186	119	50	85	89	23	32	0.9	17	4.23	57	0	1	Muito Ativo	1	0	0	1	151
44	0	0	0	0	0	0	120	80			23	76	0	0	205	158	34	67	67	26	27	2	18	2.43	35	0	0	SedentÃ¡rio	1	0	0	0	152
90	0	0	1	0	0	0	120	70	68	1.67	24.5	84	0	0	192	113	60	94	80	20	24	1.7	17	2.17	75	0	0	Ativo	2	5.66393	0	0	153
84	0	0	0	0	0	0	130	60			23.2	92	0	0	237	147	66	120	90	24	19	2.4	20	2.36	84	0	0	Ativo	1	0	0	0	153
29	0	0	0	0	0	0	110	70	76	1.77	24.3	80	0	0	188	119	55	68	78	41	37	0.5	24	1.99	59	0	0	Ativo	1	0	0	1	154
85	0	0	0	0	0	0	130	90			25.6	92	0	0	221	149	51	106	83	30	35	9.5	30	2.24	78	0	1	Pouco Ativo	1	0	0	0	155
50	0	1	1	1	1	0	150	100	95	1.79	29.7	104	0	0	223	143	47	167	93	40	32	0.6	26	2.43	55	0	1	Ativo	1	0	0	1	156
30	0	0	0	0	0	0	90	60	60	1.61	23.2	74	0	0	142	77	55	51	86	23	26	1.8	14	2.08	39	0	0	Pouco Ativo	1	0	0	0	157
44	0	0	0	0	0	0	140	90	88	1.83	26.5	96	0	0	226	165	41	101	95	34	48	1.4	32	5.64	42	0	1	Ativo	1	0	0	1	158
55	0	0	1	1	0	0	120	70			26.4	93	0	0	244	166	52	128	84	28	30	3.8	25	1.75	70	0	1	Ativo	1	0	0	1	159
41	0	0	0	0	0	0	120	80	88	1.77	28.2	96	0	0	197	133	35	145	92	31	40	0.8	32	2.63	57	0	1	Ativo	1	0	0	1	160
58	0	1	0	1	0	0	160	100			31.5	113	1	0	199	126	30	214	115	24	38	1.6	26	2.15	62	0	1	Pouco Ativo	1	0	1	1	161
33	0	0	1	0	0	0	120	90	95	1.92	26	103	0	0	204	146	36	110	80	55	34	1.8	21	1.21	94	0	1	Pouco Ativo	1	0	0	1	162
36	0	0	1	0	0	0	110	70	96	1.92	26.1	102	0	0	198	122	37	196	86	48	40	1.1	22	1	56	0	1	Ativo	2	2.84699	0	1	162
55	0	0	1	0	0	0	130	90			29	85	0	0	242	177	42	115	97	23	26	1	15	3.8	56	0	1	SedentÃ¡rio	2	2.68306	0	0	163
51	0	0	1	0	0	0	120	80	64	1.52	27.7	85	0	0	232	157	52	115	82	22	30	1.4	16	3.8	60	0	1	SedentÃ¡rio	1	0	0	0	163
35	0	0	1	0	0	0	120	80	68	1.73	22.9	86	0	0	282	180	45	287	71	26	39	0.8	34	3.17	52	0	0	Ativo	3	0.898907	0	1	164
34	0	0	0	0	0	0	110	70	69	1.73	23.3	86	0	0	271	175	50	230	82	35	41	0.8	39	2.38	54	0	0	Ativo	1	0	0	1	164
35	0	0	1	0	0	0	120	80	68	1.73	22.7	86	0	0	233	149	58	129	87	22	37	0.7	35	2.75	55	0	0	Muito Ativo	2	1.10109	0	1	164
28	0	0	0	0	0	0	110	70	46	1.56	19.2	69	0	0	178	109	52	87	78	40	53	0.4	21	1.86	61	0	0	SedentÃ¡rio	1	0	0	0	165
29	0	0	0	0	0	0	110	70	69	1.72	23.3	84	0	0	201	135	50	82	85	24	41	0.3	62	1.48	58	0	0	Pouco Ativo	1	0	0	1	166
62	0	0	0	0	1	0	130	90	90	1.73	30.3	102	0	1	171	92	54	124	79	26	47	0.3	47	3.01	63	0	1	Pouco Ativo	1	0	1	1	167
35	0	0	0	0	0	0	110	70	56	1.73	18.8	64	0	0	198	114	77	37	73	30	30	0.1	30	2.09	51	0	0	Ativo	1	0	0	0	168
37	0	0	0	0	0	0	98	62	56	1.72	19.1	67	0	0	199	127	61	56	70	21	25	0.3	22	3.23	65	0	0	Pouco Ativo	2	2.56011	0	0	168
35	0	0	0	0	0	0	120	80	91	1.83	27.1	90	0	0	152	97	37	91	94	15	23	4.2	18	1.13	57	0	1	Ativo	1	0	0	1	169
30	0	0	1	0	0	0	110	70	85	1.87	24.5	93	0	0	227	164	45	91	96	41	45	3.7	35	6.29	63	0	0	Pouco Ativo	1	0	1	1	170
35	0	0	0	0	0	0	100	70			21.3	73	0	0	192	114	62	81	86	20	16	0.6	13	3.47	45	0	0	SedentÃ¡rio	1	0	0	0	171
61	0	0	1	0	0	0	115	70	61	1.63	23.3	90	0	0	316	194	26	360	83	32	30	2.7	13	0.39	114	0	0	Pouco Ativo	1	0	1	0	172
46	0	0	0	0	0	0	120	80			26.4	88	0	0	198	122	62	68	87	37	32	3.2	34	2.2	60	0	1	Muito Ativo	1	0	0	1	173
47	0	0	0	0	0	0	120	80	97	1.87	27.8	95	0	0	213	136	62	74	96	44	40	22.2	58		76	0	1	Muito Ativo	2	1.31967	0	1	173
52	0	0	0	0	0	0	120	80	96	1.88	27.2	99	0	0	174	98	59	85	81	35	42	2.9	30	3.73	62	0	1	Muito Ativo	4	3.70765	1	1	173
48	0	0	0	0	0	0	110	70	95	1.87	27.2	98	0	0	203	127	62	71	87	37	41	7	42		67	0	1	Muito Ativo	3	1.31967	1	1	173
49	1	0	0	0	0	1	120	70	78	1.73	26.1	93	0	0	225	148	54	113	77	44	70	1	215		130	0	1	Pouco Ativo	1	0	0	1	174
53	0	0	1	0	1	0	120	80			26.7	98	0	0	219	136	52	153	90	39	23	34.6	30		73	0	1	Ativo	2	2.21858	0	1	175
58	0	0	1	0	1	0	110	80			24.6	92	0	0	187	100	59	138	95	40	44	0.5	26	2.89	81	0	0	Ativo	4	3.04372	0	1	175
51	0	0	0	0	1	0	120	80			25.5	93	0	0	175	98	42	181	98	31	42	0.3	31		63	0	1	Ativo	1	0	0	1	175
55	0	0	1	0	1	0	120	80	84	1.78	26.6	99	0	0	243	145	56	209	96	38	33	0.5	27	3.21	76	0	1	Ativo	3	1.98634	0	1	175
24	0	0	0	0	0	0	110	70	59	1.69	20.9	70	0	0	220	138	74	40	77	21	24	0.9	15	4.93	42	0	0	SedentÃ¡rio	1	0	0	0	176
49	0	0	0	0	0	0	134	82	112	1.93	30.3	104	0	0	191	132	43	80	108	29	33	1.1	23	1.6	65	0	1	Ativo	1	0	1	1	177
49	0	0	0	0	0	0	120	80	98	1.82	29.5	105	0	0	177	104	55	91	81	23	33	7.3	117	1.48	65	0	1	Ativo	1	0	0	1	178
50	0	0	0	0	0	0	120	80	99	1.83	29.8	104	0	0	174	102	61	55	87	29	37	4.1	103	0.99	52	0	1	Ativo	2	1.4071	0	1	178
43	0	0	1	0	0	0	95	65	82	1.85	24.1	86	0	0	172	102	56	69	80	26	44	0.2	19	1.92	62	0	0	Muito Ativo	2	2.03005	0	1	179
44	0	0	1	0	0	0	110	70	86	1.85	25.1	87	0	0	217	140	54	116	82	26	25	0.5	22	1.76	69	0	1	Ativo	3	1.75683	0	1	179
40	0	0	1	0	0	0	100	70	80	1.85	23.5	80	0	0	181	109	55	83	81	22	29	0.1	14	1.45	63	0	0	Muito Ativo	1	0	0	1	179
55	0	0	0	0	0	0	110	70	70	1.84	20.8	95	0	0	196	130	38	142	92	32	53	0.1	87	0.02	100	0	0	Ativo	1	0	0	1	180
34	0	0	0	0	0	0	136	84	110	1.78	34.6	111	0	1	238	150	49	194	93	35	55	4.6	64	1.61	71	0	1	SedentÃ¡rio	1	0	1	1	181
57	0	1	0	1	0	0	110	73	82	1.75	27	107	0	0	186	109	52	126	83	30	37	1.5	21	3.87	59	0	1	Ativo	1	0	0	1	182
58	0	1	0	1	0	0	120	80			26.5	105	0	0	215	133	52	150	78	29	44	1	21	4	65	0	1	Ativo	2	1.46995	0	1	182
45	0	0	0	0	0	0	106	66	89	1.78	28.1	96	0	0	180	125	39	82	92	32	58	2.3	121	2.41	56	0	1	Ativo	1	0	0	1	183
64	0	0	0	0	0	0	120	70	65	1.59	25.9	96	0	0	203	120	60	115	77	24	24	2.7	24	1.23	65	0	1	Pouco Ativo	1	0	0	0	184
29	0	0	0	0	0	0	115	75	79	1.81	24.4	85	0	0	188	124	33	156	90	25	30	2.1	45	2.67	62	0	0	Pouco Ativo	1	0	0	1	185
43	0	1	0	1	0	0	150	90	96	1.85	28.2	102	0	0	171	110	46	76	111	23	29	3.3	36	1.2	42	0	1	Pouco Ativo	1	0	0	1	186
55	0	0	1	0	0	0	130	80			23.6	95	1	0	227	170	37	98	100	32	24	5.1	60	2.01	68	0	0	Ativo	4	2.19126	0	1	187
48	0	0	0	0	0	0	130	80			24.2	90	0	0	225	170	35	101	97	34	53	1.2	58	2.36	63	0	0	Ativo	1	0	0	1	187
52	0	0	1	0	0	0	120	80			22.8	89	0	0	232	174	42	81	87	29	40	2.3	54	1.84	56	0	0	Ativo	3	3.19399	0	1	187
56	0	0	1	0	0	0	120	80	81	1.89	22.8	87	0	0	223	165	40	92	83	41	50	1.5	69	2.26	62	0	0	Muito Ativo	5	1.15027	0	1	187
57	0	0	1	0	1	0	140	80			22.8	87	0	0	216	161	38	87	81	37	39	1	68	2.16	59	0	0	Muito Ativo	6	1.1694	0	1	187
50	0	0	1	0	0	0	130	80			23.9	90	0	0	237	181	36	99	95	36	31	1.5	60	2.23	72	0	0	Ativo	2	1.43716	0	1	187
60	0	1	1	0	0	0	130	84			27.5	96	0	0	171	109	46	82	97	31	22	6.8	46	4.42	153	0	1	SedentÃ¡rio	2	1.22678	1	1	188
64	0	0	1	0	0	0	120	80	88	1.76	28.3	102	0	0	191	121	49	107	78	26	35	1.9	26	2.95	126	0	1	Pouco Ativo	4	2.59563	0	1	188
58	0	1	0	1	0	0	130	90			27.7	99	0	0	175	100	42	164	98	25	34	1	28		190	0	1	Pouco Ativo	1	0	1	1	188
61	0	1	1	0	0	0	160	80	87	1.77	27.8	100	0	0	199	129	47	113	98	28	32	7	26	4.41	153	0	1	SedentÃ¡rio	3	2.10109	1	1	188
59	0	0	1	0	0	0	110	70	72	1.78	22.8	82	0	0	144	90	31	115	94	36	47	1.8	29	2.64	45	0	0	Ativo	4	1.01366	0	1	189
56	0	0	0	0	0	0	120	70	72	1.77	23.2	84	0	0	150	97	35	90	90	26	36	1.2	20	2.22	54	0	0	Ativo	1	0	0	1	189
57	0	0	0	0	0	0	108	68	71	1.78	22.6	87	0	0	134	82	38	72	93	27	37	1.6	16	2.31	48	0	0	Ativo	2	0.896175	0	1	189
58	0	0	1	0	0	0	115	70	71	1.77	22.6	82	0	0	158	100	40	89	83	27	43	1.8	26	1.91	48	0	0	Ativo	3	1.01366	0	1	189
41	0	0	0	0	0	0	110	70	82	1.8	25.5	97	0	0	175	115	44	80	87	30	46	0.1	33	1.27	57	0	1	Ativo	2	2.00546	1	1	190
39	0	0	0	0	0	0	113	73	82	1.8	25.4	95	0	0	179	123	42	71	81	27	42	0.4	32	1.35	52	0	1	Ativo	1	0	1	1	190
46	0	0	0	0	0	0	100	70	88	1.62	33.3	100	0	0	182	103	56	113	79	18	29	1.2	25	1.19	70	0	1	Ativo	2	0.956284	1	0	191
51	0	0	0	0	0	0	140	80			35.6	115	0	0	167	90	61	78	89	23	33	3.5	18	1.36	66	0	1	Ativo	4	2.34153	1	0	191
48	0	0	0	0	0	0	124	80	85	1.61	32.7	97	0	0	239	133	79	134	78	18	24	2.5	16	2.03	64	0	1	Ativo	3	1.92623	1	0	191
45	0	0	0	0	0	0	110	70	88	1.62	33.5	105	0	0	197	108	70	96	83	28	35	2.2	29	1.58	86	0	1	Ativo	1	0	1	0	191
42	0	0	0	1	0	0	110	80	76	1.74	25.4	90	0	1	208	142	39	136	76	26	30	0.7	31	0.38	29	0	1	Muito Ativo	1	0	0	1	192
45	0	1	0	1	0	0	122	78	78	1.74	25.9	91	0	0	213	151	35	135	79	27	32	1.4	30	1.67	37	0	1	Muito Ativo	2	3.87978	1	1	192
45	0	0	0	0	0	0	90	60	54	1.63	20.6	73	0	0	197	108	78	53	89	25	26	0.4	18	0.02	49	0	0	Muito Ativo	1	0	0	0	193
43	0	0	1	0	1	0	110	70	72	1.7	25.2	84	0	0	163	102	42	94	95	31	40	0.5	23	2.45	51	0	1	Ativo	1	0	0	1	194
54	0	0	1	0	0	0	114	80	85	1.76	27.4	104	0	0	156	98	43	74	87	24	33	0.4	20	0.81	35	0	1	Ativo	5	1.14481	0	1	195
52	0	0	1	0	0	0	120	80	85	1.76	27.5	102	0	0	196	127	42	136	87	31	29	0.4	28	0.83	49	0	1	Ativo	4	2.17486	0	1	195
44	0	0	1	0	1	0	115	80	88	1.75	28.9	96	0	0	163	97	43	116	84	32	64	3.5	21	1.51	59	0	1	Pouco Ativo	2	1.54645	1	1	196
45	0	0	1	0	1	0	115	80	88	1.75	29	94	0	0	132	74	43	75	85	28	38	0.8	20	2.28	48	0	1	Ativo	3	1.04098	1	1	196
42	0	0	1	0	1	0	120	80	90	1.75	29.5	94	0	0	161	100	41	98	88	41	65	1.1	25	1.75	60	0	1	Ativo	1	0	1	1	196
52	0	0	0	0	0	0	100	70	76	1.75	25	89	0	0	183	85	75	113	92	33	42	3.1	17	1.87	73	0	1	Pouco Ativo	1	0	0	0	197
21	0	0	0	0	0	0	118	60			23.3	66	0	0	155	94	51	52	76	20	31	4.2	25	1.71	83	0	0	Pouco Ativo	1	0	0	0	198
43	0	0	0	0	0	0	110	70			23.4	76	0	0	197	99	66	160	71	25	29	0	14	4	49	0	0	Ativo	1	0	0	0	199
46	0	0	1	0	0	0	110	80			22.1	65	0	0	243	152	66	126	82	33	34	0.7	14	3.38	43	0	0	Muito Ativo	2	2.92623	0	0	199
54	0	0	1	0	0	0	120	80	97	1.84	28.8	105	0	0	199	114	38	237	99	29	54	1.6	29	2.2	51	0	1	Ativo	1	0	1	1	200
38	0	0	1	0	0	0	120	80	75	1.79	23.5	86	0	0	192	125	42	126	75	29	47	1	37		36	0	0	Ativo	1	0	0	1	201
44	0	0	0	0	0	0	100	60			23.1	77	0	0	164	102	40	109	85	14	20	0.1	12	1.25	47	0	0	Pouco Ativo	1	0	0	0	202
49	0	1	1	1	0	0	145	100	82	1.57	33.3	108	1	0	238	162	41	175	91	22	35	5.9	47	3.52	60	0	1	SedentÃ¡rio	1	0	1	0	203
50	0	1	1	1	0	0	110	75	68	1.56	27.9	94	0	0	233	170	37	131	84	21	36	5	38	1.96	65	0	1	SedentÃ¡rio	2	1.2541	1	0	203
52	0	1	1	1	0	0	130	85	66	1.57	27.1	93	0	0	220	154	44	112	91	20	27	1	28	2.41	55	0	1	SedentÃ¡rio	3	1.42077	0	0	203
28	0	0	0	0	0	0	114	72	56	1.69	19.7	81	0	0	184	85	70	144	84	18	26	0.8	10	2.34	49	0	0	Pouco Ativo	1	0	0	0	204
26	0	0	0	0	0	0	117	82	99	1.79	31	94	0	0	225	143	54	139	94	29	52	7.5	42	4.69	67	0	1	SedentÃ¡rio	1	0	1	1	205
43	0	0	1	0	0	0	110	80	79	1.86	22.8	89	0	0	210	153	31	130	83	25	38	0.4	23		57	0	0	Pouco Ativo	2	2.01093	0	1	206
45	0	0	1	0	0	0	110	65	80	1.87	23	92	0	0	221	154	33	169	83	21	35	0.2	25		68	0	0	Ativo	3	2.0765	0	1	206
42	0	0	1	0	0	0	120	70			23.3	93	0	0	206	140	30	182	84	26	38	1	27	2.7	64	0	0	Pouco Ativo	1	0	0	1	206
51	0	0	1	0	0	0	112	72	67	1.62	25.4	91	0	0	242	165	57	100	90	50	95	0.4	48	3.13	51	0	1	Pouco Ativo	3	1.53552	1	0	207
52	0	0	1	0	0	0	114	78	67	1.62	25.8	94	0	0	230	158	53	97	91	48	96	0.6	56	2.95	71	0	1	Ativo	4	1.39344	0	0	207
49	0	0	0	0	0	0	120	80	64	1.62	24.7	88	0	0	236	156	57	116	88	41	66	0.3	34	3.56	42	0	0	Pouco Ativo	2	5.42623	1	0	207
44	0	0	0	0	0	0	110	70			22.2	63	0	0	207	137	55	74	89	24	42	0.29	21	2.83	46	0	0	SedentÃ¡rio	1	0	0	0	207
61	0	0	0	0	0	0	140	90			25.1	92	0	0	220	129	55	182	91	31	42	1.4	32	10.58	73	0	1	Pouco Ativo	1	0	1	1	208
46	0	0	0	0	1	0	120	80			25	90	0	0	219	139	45	174	94	90	80	0.49	45		52	0	1	Ativo	1	0	1	1	209
54	0	0	1	1	1	0	120	80	72	1.73	24.1	84	0	0	175	92	53	152	93	28	47	0.3	48	2.72	47	0	0	Ativo	6	1.08743	1	1	209
51	0	0	1	0	0	0	107	70	73	1.73	24.4	86	0	0	228	146	50	161	80	30	46	0.2	45		39	0	0	Ativo	4	1.5	1	1	209
53	0	0	1	0	1	0	120	70	72	1.74	24	86	0	0	152	75	52	126	93	38	53	0.3	54	2.12	42	0	0	Ativo	5	1.5	1	1	209
50	0	0	1	0	0	0	120	70	71	1.73	23.9	86	0	0	257	171	53	167	76	37	44	0.4	36	1.58	46	0	0	Ativo	3	1.36612	1	1	209
55	0	0	1	1	1	0	120	74			24.3	84	0	0	176	101	57	91	93	42	72	0.7	76	1.17	45	0	0	Pouco Ativo	7	1.43716	1	1	209
48	0	0	1	0	0	0	110	70			24.7	89	0	0	203	112	40	256	89	24	32	0.2	35	1.57	41	0	0	Ativo	2	2.12022	1	1	209
43	0	0	0	0	0	0	120	70			22.5	76	0	1	200	92	92	78	81	33	20	0.4	12	1.87	56	0	0	SedentÃ¡rio	1	0	0	0	210
55	0	0	0	0	1	1	126	80	75	1.72	25.4	99	0	0	191	92	70	147	92	48	40	2	88	2.92	67	0	1	Pouco Ativo	1	0	1	1	211
32	0	0	0	0	0	0	110	70			23.9	79	0	0	202	135	43	121	99	67	80	1	38	3.76	78	0	0	Pouco Ativo	1	0	0	1	212
34	0	1	0	1	0	0	130	90	108	1.83	32	116	0	0	135	66	40	147	86	34	63	2	23	1	57	0	1	Pouco Ativo	1	0	1	1	213
39	0	0	0	0	0	0	110	70			30	108	0	0	187	114	48	123	90	33	43	0.6	39	0.87	63	0	1	Pouco Ativo	1	0	0	1	214
56	0	0	0	0	0	0	120	70			24.8	91	0	0	196	146	37	63	87	31	50	1.9	62	1.08	65	0	0	Pouco Ativo	1	0	0	1	215
45	0	0	0	0	0	0	110	75	83	1.8	25.7	92	0	0	208	144	51	65	88	20	32	1	14	2.94	48	0	1	Pouco Ativo	1	0	0	1	216
59	0	0	0	0	0	0	110	80	97	1.77	31.1	107	0	0	207	132	55	101	74	31	33	2.3	35	3.66	71	0	1	Pouco Ativo	3	2.43169	0	1	217
65	0	0	1	0	0	0	120	70			28.4	94	0	0	178	104	55	93	74	30	33	3	34	2.44	60	0	1	Ativo	5	3.09836	0	1	217
57	0	0	0	0	0	0	110	70			31.2	98	0	0	203	127	60	79	74	39	40	2.1	31		67	0	1	Ativo	2	2.3306	0	1	217
62	0	0	0	0	0	0	105	65	94	1.77	30	108	0	0	208	132	63	64	76	32	28	6.5	36	2.9	56	0	1	Muito Ativo	4	2.44809	0	1	217
55	0	0	0	0	0	0	110	70			29	99	0	0	185	94	77	71	88	37	57	2.6	19	1.8	55	0	1	Ativo	1	0	0	1	217
45	0	0	1	0	1	0	120	80	114	1.87	32.7	124	0	1	231	160	36	176	93	33	36	6.8	29	1.83	64	0	1	SedentÃ¡rio	3	1.52732	0	1	218
42	0	0	0	0	0	0	140	80			33.2	124	1	1	210	137	35	192	92	23	53	3.7	34	1.35	54	0	1	SedentÃ¡rio	1	0	0	1	218
44	0	0	0	0	0	0	120	80			31.4	119	0	1	245	172	41	162	98	24	37	2	32	1.74	60	0	1	SedentÃ¡rio	2	2.09016	0	1	218
72	0	1	0	1	0	0	108	75	65	1.56	26.9	86	0	0	191	127	48	78	78	20	16	1.6	19	1.66	74	0	1	Pouco Ativo	1	0	0	0	219
55	0	0	0	0	0	0	120	80	88	1.75	28.7	99	0	0	180	98	69	66	75	21	25	0.7	13		57	0	1	Ativo	3	0.898907	0	1	220
54	0	0	0	0	0	0	120	80	88	1.75	28.9	103	0	0	187	106	69	61	75	22	22	0.4	14	1.41	51	0	1	Ativo	2	1.11202	0	1	220
53	0	0	0	0	0	0	120	80	85	1.76	27.7	97	0	0	172	93	66	66	88	26	22	1.8	10		57	0	1	Ativo	1	0	0	1	220
57	0	0	0	0	0	0	125	88	85	1.74	28.2	98	0	0	158	76	62	100	80	17	25	0.7	13	1.46	60	0	1	Muito Ativo	4	2.48634	0	1	220
44	0	0	0	0	0	0	120	80	76	1.68	27	94	0	0	221	149	53	94	88	19	27	0.4	11		73	0	1	Ativo	2	2.21311	0	0	221
47	0	0	1	0	0	0	108	76	73	1.68	25.9	91	0	0	180	102	56	109	89	19	25	0	17	2	66	0	1	Ativo	3	2.52732	0	0	221
42	0	0	0	0	0	0	120	80			25.4	88	0	0	189	125	41	117	90	28	32	1.1	21	1.44	92	0	1	SedentÃ¡rio	1	0	0	0	221
60	0	0	0	0	0	0	145	100	97	1.75	31.7	108	0	0	258	181	44	166	86	39	46	0.5	62	2.82	57	0	1	SedentÃ¡rio	1	0	1	1	222
43	0	0	0	0	0	0	120	80			28.2	102	0	0	186	102	40	219	87	24	34	2	50	2.04	48	0	1	Pouco Ativo	2	1.12842	1	1	223
44	0	0	0	0	0	0	110	70	93	1.86	26.9	98	0	0	172	104	37	157	75	23	32	0.6	33	1.58	49	0	1	Ativo	3	1.24317	1	1	223
42	0	0	0	0	0	0	130	80	95	1.86	27.7	99	1	0	186	118	34	172	97	32	30	0.3	53	1.17	66	0	1	Pouco Ativo	1	0	1	1	223
45	0	0	0	0	0	0	110	70	56	1.61	21.8	74	0	0	210	130	57	115	79	23	23	0.7	15	2.94	59	0	0	Ativo	1	0	0	0	224
50	0	0	0	0	0	0	110	70	54	1.61	21.1	74	0	0	194	100	71	116	71	29	33	2.7	18	3.07	65	0	0	Muito Ativo	3	0.825137	0	0	224
49	0	0	0	0	0	0	95	70	55	1.6	21.6	76	0	0	182	106	50	131	87	21	25	3	16	4.75	54	0	0	Ativo	2	3.90984	0	0	224
41	0	0	0	0	0	0	110	60			22.3	86	0	0	238	171	41	129	73	22	33	0.9	24	1.95	75	0	0	Pouco Ativo	2	4.95355	0	1	225
36	0	0	0	0	0	0	110	60			22	85	0	0	192	132	45	75	74	21	30	0.9	18	2.47	73	0	0	Ativo	1	0	0	1	225
41	0	0	1	0	1	0	120	80	91	1.71	31.1	102	0	0	158	109	29	98	80	27	37	1.5	27	3.31	41	0	1	SedentÃ¡rio	1	0	0	1	226
44	0	0	1	0	1	0	110	80	90	1.72	30.6	100	0	0	136	84	30	111	83	27	31	1.1	23	2.6	37	0	1	Ativo	2	2.58197	0	1	226
45	0	0	1	0	1	0	120	70	94	1.72	31.8	99	0	0	141	86	26	143	84	59	72	1.7	26	3.58	40	0	1	Ativo	3	1.02459	1	1	226
46	0	0	1	0	0	0	115	80	95	1.71	32.6	104	0	0	176	125	28	113	81	34	53	2.8	38	2.49	50	0	1	Pouco Ativo	4	0.939891	1	1	226
40	0	0	0	0	0	0	90	60			20.4	76	0	0	169	118	43	41	81	23	31	0.9	18	3.68	65	0	0	Ativo	1	0	0	0	227
46	0	0	0	0	0	0	98	60			20.5	73	0	0	142	94	39	47	74	17	21	0.8	22	7.94	61	0	0	Ativo	4	1.31967	0	0	227
45	0	0	0	0	0	0	100	60	57	1.66	20.7	72	0	0	164	110	45	46	75	18	19	1.2	17		53	0	0	Muito Ativo	3	2.37432	0	0	227
42	0	0	0	0	0	0	100	60	59	1.66	21.3	74	0	0	157	108	39	52	87	22	26	0.8	27		66	0	0	Ativo	2	2.54372	0	0	227
47	0	0	0	0	0	0	94	62	58	1.66	20.5	75	0	0	149	99	40	51	81	18	27	1.4	14	5.29	45	0	0	Muito Ativo	5	1.07104	0	0	227
41	0	0	0	0	0	0	110	70			26.6	91	0	0	174	92	68	72	80	22	28	0.6	16	3.07	54	0	1	SedentÃ¡rio	1	0	0	0	228
43	0	0	0	0	0	0	100	70	77	1.69	27.1	90	0	0	196	105	74	87	76	22	18	0.9	19		62	0	1	Pouco Ativo	2	2.53279	0	0	228
48	0	0	1	0	0	0	120	70	77	1.69	27	88	0	0	196	101	75	98	79	25	22	1.3	19	2.63	64	0	1	Pouco Ativo	4	1.13388	0	0	228
46	0	0	0	0	0	0	107	70	69	1.69	24.5	86	0	0	233	138	79	80	82	24	33	0	15		55	0	0	Pouco Ativo	3	2.88251	0	0	228
49	0	0	1	0	0	0	102	60	72	1.7	25.9	85	0	0	226	120	86	101	85	26	35	0.7	21	1.98	67	0	1	Pouco Ativo	5	1.25956	0	0	228
24	0	0	0	0	0	0	120	70			25	77	0	0	175	112	54	47	87	108	77	1.2	16	2.28	53	0	1	Pouco Ativo	1	0	0	1	229
48	1	0	0	0	0	0	160	110			36.7	119	1	0	213	130	42	205	119	17	41	12.1	41	3.51	110	0	1	Pouco Ativo	1	0	0	1	230
56	1	0	0	0	0	0	120	80	81.4	1.68	28.8	108	0	0	133	67	39	136	95	18	29	10.5	34	3.42	101	0	1	Ativo	3	2.87432	0	1	230
53	1	0	0	0	0	0	120	80	79	1.68	28.1	105	0	0	144	74	36	171	95	15	23	8.7	27		119	0	1	Pouco Ativo	2	5.30055	0	1	230
31	0	0	0	0	0	0	110	80	81	1.72	27.5	88	0	0	254	166	66	109	77	26	27	1.4	45	1.89	59	0	1	Muito Ativo	3	1.04918	0	1	231
29	0	0	0	0	0	0	110	75	74	1.73	24.9	83	0	1	196	115	64	86	64	26	29	0.6	28	1.56	57	0	0	Muito Ativo	1	0	0	1	231
30	0	0	0	0	0	0	105	80	76	1.72	25.7	85	0	0	235	127	85	117	72	25	29	1	36	3.82	55	0	1	Ativo	2	0.789617	0	1	231
37	0	0	0	0	0	0	110	70	89	1.84	26.5	97	0	0	261	180	50	153	84	33	56	1.3	122	0.77	75	0	1	Pouco Ativo	1	0	0	1	232
37	0	0	1	0	0	0	110	70	63	1.67	22.6	76	0	0	213	141	55	86	74	27	24	1.7	18	3.18	48	0	0	SedentÃ¡rio	1	0	0	0	233
23	0	0	0	0	0	0	105	65	63	1.56	25.7	74	0	0	169	81	70	88	91	18	16	8.2	13	2.13	53	0	1	SedentÃ¡rio	1	0	0	0	234
43	0	0	0	0	0	0	110	70	54.6	1.54075	23	74	0	0	160	80	68	60	81	28	24	0.2	13	2.62	65	0	0	Ativo	1	0	0	0	235
44	0	0	0	0	0	0	120	80	54	1.53	23.2	78	0	0	155	74	72	44	91	25	22	0.2	13	1.79	67	0	0	SedentÃ¡rio	2	1.05464	0	0	235
45	0	0	0	0	0	0	110	70	54	1.54	22.9	77	0	0	142	68	64	52	83	28	26	0.1	10		55	0	0	Muito Ativo	3	1.08743	0	0	235
63	0	0	0	0	0	0	110	70	87	1.89	24.3	85	0	0	171	99	57	75	83	32	25	1.1	17	2.77	69	0	0	Pouco Ativo	1	0	0	1	236
65	0	0	0	0	0	0	110	70	90	1.89	25.3	90	0	0	157	74	62	103	92	27	29	0.8	13		76	0	1	Ativo	2	2.89891	0	1	236
43	0	0	1	0	0	0	122	88	92	1.75	30.3	111	0	0	239	147	58	170	86	26	33	1.7	27	2.5	64	0	1	Pouco Ativo	1	0	1	1	237
39	0	0	0	0	0	0	120	80	99	1.95	26.2	91	0	0	170	106	52	60	83	25	31	0.5	15	2.17	43	0	1	Muito Ativo	1	0	0	1	238
34	0	0	0	0	0	0	100	70	57	1.64	21.2	80	0	0	199	128	55	82	77	19	20	1.7	12	7.2	34	0	0	Muito Ativo	1	0	0	0	239
32	0	0	0	0	1	0	110	70	83	1.87	23.9	87	0	0	173	103	55	77	81	22	37	0.3	17	1.35	58	0	0	Pouco Ativo	2	1.86066	0	1	240
30	0	0	0	0	0	0	110	70	83	1.87	23.9	83	0	0	269	205	49	75	92	27	25	0.2	23	1.67	52	0	0	Pouco Ativo	1	0	0	1	240
54	0	0	1	0	1	0	110	70	74	1.74	24.5	84	0	0	153	84	49	100	107	20	27	0.5	33	2.48	44	0	0	Muito Ativo	1	0	0	1	241
43	0	0	1	0	0	0	130	84			26.7	99	0	0	207	120	44	216	90	26	24	1	18	2.54	61	0	1	Pouco Ativo	1	0	0	1	242
64	0	0	1	1	1	0	150	100	77	1.69	27	98	0	0	166	95	48	117	84	35	50	0.8	107	2.59	60	0	1	Ativo	5	1.11749	0	1	243
57	0	1	0	1	1	0	150	90			27	95	0	0	170	101	45	121	94	31	58	0.4	161	2.15	57	0	1	Ativo	1	0	0	1	243
63	0	1	1	1	1	0	120	80	77	1.7	26.7	99	0	0	148	68	51	144	84	34	43	0	107	2	70	0	1	Ativo	4	2.02732	0	1	243
65	0	1	1	1	1	0	160	80	79	1.69	27.6	95	0	0	167	90	48	147	82	29	35	0.4	69	3.41	57	0	1	Ativo	6	0.991803	0	1	243
59	0	1	1	1	1	0	158	80			27.6	97	0	0	158	94	38	130	86	35	41	0.4	103		56	0	1	Ativo	2	2.10383	1	1	243
60	0	1	1	1	1	0	140	70	81	1.69	28.4	100	0	0	148	82	45	107	84	29	38	0.7	77		55	0	1	Ativo	3	2.13115	0	1	243
66	0	1	1	1	1	0	160	80	70	1.7	27.1	99	0	0	188	108	47	167	79	26	40	0.4	53	3.07	56	0	1	Ativo	7	0.997268	0	1	243
67	0	1	1	1	0	0	120	80			26.7	101	0	0	197	122	48	135	89	33	38	0.3	26	2.94	75	0	1	Ativo	1	0	0	1	244
68	0	1	0	1	0	0	120	70	78	1.69	27.2	103	0	0	240	167	49	121	83	36	35	0.7	33		72	0	1	Ativo	2	1.99727	0	1	244
45	0	0	0	0	0	0	110	80	80	1.87	22.8	86	0	0	192	133	41	89	79	31	27	0.8	19	2.39	53	0	0	Muito Ativo	1	0	0	1	245
56	0	0	1	0	0	0	126	82	104	1.78	32.8	108	0	0	255	155	30	387	90	30	50	1.9	24	2.41	68	0	1	SedentÃ¡rio	1	0	1	1	246
41	0	0	1	0	0	0	117	73	68	1.65	27.9	85	0	0	196	124	46	132	85	22	30	0.2	26	3.08	65	0	1	Pouco Ativo	1	0	0	1	247
42	0	0	1	0	0	0	114	74	65	1.64	24	84	0	0	197	120	50	136	88	21	32	0.3	20	2.67	72	0	0	Pouco Ativo	2	1.15027	0	1	247
78	0	1	0	1	0	0	140	90			30.1	99	0	0	223	146	54	115	79	37	24	0.7	14	3.07	79	0	1	Pouco Ativo	1	0	0	0	248
77	0	0	0	0	0	0	135	90	62	1.48	28.6	91	0	0	243	156	72	75	85	32	33	1.8	17	6.87	67	0	1	Ativo	1	0	0	0	249
45	0	0	0	0	0	0	100	60			18.5	68	0	0	161	82	72	35	74	22	28	0.3	14		47	0	0	Ativo	1	0	0	0	250
39	1	0	0	0	1	1	130	80			29.2	99	0	0	130	70	48	58	210	18	47	3	16	1.83	56	0	1	Pouco Ativo	1	0	0	1	251
44	1	0	1	0	0	1	120	80	85	1.72	28.8	98	0	0	173	104	54	73	188	25	42	0.7	17		52	0	1	Pouco Ativo	3	2.0847	0	1	251
42	1	0	0	0	0	1	120	80	86	1.72	29.1	96	0	0	186	112	55	93	146	29	36	1.5	18	2.66	60	0	1	SedentÃ¡rio	2	3.39344	0	1	251
47	0	0	1	0	1	0	124	84	85	1.71	29.2	102	0	1	216	136	47	165	96	28	47	0.9	23	1.21	38	0	1	Pouco Ativo	6	0.800546	1	1	252
41	0	0	1	0	0	0	130	88	80	1.71	27.4	98	1	1	232	119	35	335	93	21	24	0.5	24		65	0	1	Pouco Ativo	2	2.26776	0	1	252
45	0	0	1	0	1	0	130	90	83	1.71	28.4	101	0	1	229	143	44	210	88	27	40	0.6	27	1.23	39	0	1	Ativo	4	1.13661	1	1	252
46	0	0	1	0	1	0	130	82	84	1.71	28.9	100	0	1	231	146	45	202	87	31	55	9.6	35	1.3	43	0	1	Ativo	5	1.19672	1	1	252
40	0	0	1	0	0	0	140	80			26.8	97	1	1	229	134	32	322	91	27	36	0.9	22	1.12	63	0	1	Ativo	1	0	1	1	252
44	0	0	1	0	0	0	120	80	80	1.71	27.4	100	0	1	298	121	34	511	97	24	38	0.5	26		64	0	1	Ativo	3	2.15847	0	1	252
55	1	0	1	0	0	1	100	70	60	1.64	22.6	86	0	0	252	167	67	88	98	31	25	0.9	26	3.87	67	0	0	Ativo	1	0	0	0	253
54	0	0	0	0	0	0	140	90			30.6	102	0	0	147	99	39	47	83	25	31	2.8	13	2.62	48	0	1	Pouco Ativo	1	0	0	1	254
56	0	1	1	1	0	0	130	84	97	1.76	31.5	105	0	0	177	118	42	86	82	19	33	3.2	15		58	0	1	Ativo	3	1.11475	0	1	254
55	0	1	1	1	0	0	120	90	93	1.75	30.3	99	0	0	163	109	40	68	91	23	23	2.3	17		60	0	1	Muito Ativo	2	1.81421	0	1	254
39	0	0	0	0	0	0	130	90	86	1.85	25.3	87	0	0	169	87	65	87	78	25	27	0.4	22	0.96	36	0	1	Ativo	2	1.0082	0	1	255
38	0	0	0	0	0	0	130	85	84	1.85	24.7	91	0	0	173	91	69	66	93	25	29	0.4	25	0.71	42	0	0	Ativo	1	0	0	1	255
57	1	1	0	1	0	1	160	110			30.2	102	1	0	199	109	59	156	112	24	17	0.9	45	3.42	51	0	1	Ativo	1	0	1	1	256
57	0	0	0	0	0	0	100	70	64	1.68	22.9	79	0	0	213	127	74	59	94	15	20	0.2	13	2.94	61	0	0	SedentÃ¡rio	1	0	0	0	257
40	0	0	0	0	0	0	110	65	67	1.78	21.2	76	0	0	178	124	42	61	74	33	33	10.2	20	2.11	87	0	0	Ativo	3	2.15847	0	1	258
38	0	0	0	0	0	0	110	70	68	1.77	21.6	79	0	0	171	110	47	68	73	33	21	0.9	15	2.97	79	0	0	Ativo	2	5.14208	0	1	258
34	0	0	0	0	0	0	110	60			20.8	76	0	0	172	108	49	75	77	31	34	0.8	10	3.18	96	0	0	Ativo	1	0	0	1	258
46	0	0	0	0	0	0	128	80			26.7	95	0	0	221	152	46	117	96	23	47	2.2	39	2.78	72	0	1	Ativo	1	0	0	1	259
53	0	1	1	1	1	1	130	80	96	1.71	33.2	118	1	0	124	61	39	120	111	22	29	1.2	44	1.54	89	0	1	SedentÃ¡rio	3	2.19126	1	1	260
51	0	1	1	1	0	0	140	90	95	1.7	33.1	118	0	0	233	155	55	117	112	20	27	1.1	50	1.78	103	0	1	Pouco Ativo	2	2.47268	1	1	260
49	0	1	0	1	0	0	136	92			34.4	120	1	0	194	125	36	166	104	21	33	4.8	52	1.55	105	0	1	SedentÃ¡rio	1	0	1	1	260
54	0	1	1	1	1	1	115	75	97	1.69	34.1	117	0	0	128	66	39	113	102	21	41	1.5	41	1.46	99	0	1	Pouco Ativo	4	1.0929	1	1	260
42	0	0	0	0	0	0	120	80			28.8	98	0	0	209	142	34	166	94	32	24	3.3	43	1.35	157	0	1	Muito Ativo	1	0	0	1	261
55	0	0	1	0	0	0	124	82			25	93	0	0	155	80	42	166	81	32	56	0.7	26	1.72	82	0	1	Pouco Ativo	4	2.80328	1	1	262
49	0	0	1	0	0	0	110	80	80.5	1.85082	23.5	92	0	0	147	78	42	135	79	32	49	0.5	28		77	0	0	Ativo	2	2.57923	1	1	262
52	0	0	1	0	0	0	110	80			24.7	97	0	0	152	72	39	207	91	28	38	0.4	21		81	0	0	Ativo	3	2.26776	1	1	262
47	0	0	0	0	0	0	110	70			22	85	0	0	141	73	34	171	78	24	34	0.3	20	2.04	81	0	0	Ativo	1	0	0	1	262
50	0	0	0	0	0	0	120	80			28.6	107	0	0	205	124	37	222	88	19	30	0.8	32	2.04	55	0	1	Muito Ativo	1	0	0	1	263
52	0	0	0	0	0	0	120	80			36.2	110	0	1	170	93	53	120	92	30	30	3.7	49	3.1	92	0	1	SedentÃ¡rio	1	0	1	0	264
55	0	0	1	0	0	0	110	70			25.9	105	0	1	220	146	43	153	74	21	19	0.7	19	2.45	48	0	1	Ativo	3	2.69945	0	1	265
50	0	0	0	0	0	0	120	80			27.8	101	0	1	223	149	40	169	73	23	19	3	20	3.01	61	0	1	SedentÃ¡rio	1	0	0	1	265
51	0	0	1	0	0	0	120	80	96.6		26.5	101	0	1	196	130	36	151	77	21	24	0.7	19	3.59	56	0	1	SedentÃ¡rio	2	2.35519	0	1	265
56	0	0	1	0	0	0	118	78			26	104	0	1	204	139	42	114	84	19	27	0.3	20	1.88	58	0	1	Ativo	4	1.42896	0	1	265
38	0	0	0	0	0	0	110	80			23.1	89	0	0	201	132	49	102	83	28	36	0.6	98	1.65	58	0	0	Pouco Ativo	1	0	0	1	266
44	0	1	0	0	0	0	122	80	91	1.78	28.7	100	0	0	203	134	52	84	86	25	37	0.4	34	2.6	53	0	1	Ativo	1	0	1	1	267
45	0	1	0	0	0	0	115	75	94	1.78	29.7	92	0	0	193	133	49	56	92	32	59	0.6	48	2.68	54	0	1	Ativo	2	0.983607	1	1	267
58	0	1	1	1	1	0	118	74	79	1.7	27.4	98	0	1	169	101	50	88	118	50	105	0.9	62	3.17	59	0	1	SedentÃ¡rio	1	0	1	1	268
37	0	0	0	0	0	0	120	80	64	1.61	25	74	0	1	179	92	72	73	82	16	20	0.3	22	4.62	36	0	1	Ativo	1	0	0	0	269
55	0	0	1	0	0	0	120	82	87	1.85	25.7	96	0	0	184	127	42	77	90	47	54	0.5	33	2.77	61	0	1	Muito Ativo	2	2.75956	0	1	270
52	0	0	0	0	0	0	110	80	90	1.85	26.4	94	0	0	228	161	39	139	86	62	68	0.9	36	4.09	67	0	1	Muito Ativo	1	0	0	1	270
56	0	0	1	0	0	0	112	80	84	1.85	24.5	91	0	0	165	111	36	89	78	41	47	0.5	28	3.7	65	0	0	Muito Ativo	3	0.857924	0	1	270
40	0	0	0	0	0	0	110	80	103	1.82	31.3	104	0	0	231	168	47	82	83	27	30	0.6	18	2.2	55	0	1	SedentÃ¡rio	1	0	0	1	271
40	0	0	1	0	0	0	105	70	64	1.66	23.5	88	0	0	231	134	41	279	91	36	67	1.6	83	1.74	79	0	0	Ativo	2	1.37705	0	1	272
39	0	0	0	0	0	0	100	60	66	1.67	23.9	88	0	0	222	131	45	232	86	43	85	3.1	94	3.48	77	0	0	Ativo	1	0	0	1	272
60	0	1	1	1	1	0	117	80	90	1.75	29.5	108	0	0	148	89	46	66	94	25	28	0.6	35	0.49	65	0	1	SedentÃ¡rio	1	0	1	1	273
60	0	1	1	1	0	1	120	80	81	1.77	26.1	94	0	0	193	121	47	123	93	24	28	1	24	1	42	0	1	Ativo	5	0.923497	0	1	274
63	0	1	0	1	1	0	120	80			28	98	0	0	119	50	43	130	95	30	36	1.4	30	2.23	44	0	1	Ativo	8	1.20492	0	1	274
57	0	1	0	1	0	0	120	80	79	1.76	25.6	90	0	0	190	122	52	81	84	18	20	0.9	19	1.89	47	0	1	Ativo	3	2.02186	0	1	274
55	0	1	0	1	0	0	120	80			26.1	93	0	0	171	109	38	120	92	21	31	1	24		43	0	1	Ativo	1	0	0	1	274
62	0	1	0	1	0	0	105	70	83	1.76	26.7	93	0	0	203	138	41	119	88	21	26	1.4	26	2.17	40	0	1	Ativo	7	0.937159	0	1	274
56	0	1	0	1	0	0	120	80			26.2	94	0	0	179	118	42	96	89	22	19	0.9	24		42	0	1	Ativo	2	2.00546	0	1	274
59	0	1	1	1	0	0	117	77	81	1.75	26.3	90	0	0	176	114	47	74	82	22	28	0.7	19		39	0	1	Ativo	4	1.0765	0	1	274
61	0	1	0	1	0	0	124	84	82	1.76	26.7	97	0	0	185	113	46	132	96	24	30	1.8	28	1.98	40	0	1	Ativo	6	1.01093	0	1	274
66	0	0	1	1	1	0	130	90			25.3	92	0	0	204	130	52	108	88	30	34	1	25	3.26	64	0	1	Ativo	2	1.05464	1	1	275
67	0	1	1	1	1	0	122	80	69	1.65	25.5	93	0	0	200	124	45	155	79	32	40	1.3	27	2.08	66	0	1	Pouco Ativo	3	0.989071	1	1	275
65	0	0	1	0	1	0	130	80	67	1.66	24.5	91	0	0	215	127	60	142	95	33	45	0.9	27	2.93	66	0	0	Muito Ativo	1	0	1	1	275
56	0	0	1	0	1	0	118	73	55	1.63	20.7	78	0		207	119	72	79	119	31	21	0.3	20	2.58	59	0	0	SedentÃ¡rio	1	0	0	0	276
49	0	0	1	0	0	0	140	90			29.9	101	0	0	224	149	51	122	88	26	39	4.5	20	1.46	53	0	1	Ativo	1	0	0	1	277
59	0	1	0	1	0	0	130	80			27.6	101	0	0	186	100	59	135	107	20	29	0.9	25		70	0	1	Ativo	1	0	0	1	278
36	0	0	0	0	0	0	110	70			27.6	99	0	1	178	108	52	91	91	29	48	1.2	24	2.92	50	0	1	Pouco Ativo	1	0	0	1	279
53	0	0	1	0	0	0	120	80			24.2	86	0	0	229	150	63	81	91	19	38	0.6	28	1.91	51	0	0	Pouco Ativo	1	0	0	1	280
54	0	0	1	0	0	0	100	80	66	1.66	24.2	88	0	0	216	140	61	76	89	23	40	0.9	24	1	59	0	0	Ativo	2	1.02459	0	1	280
49	0	0	1	0	1	0	120	80	72	1.69	25.5	87	0	0	205	130	49	128	125	45	64	1	28	1.84	65	0	1	Ativo	1	0	1	1	281
51	1	0	1	0	1	0	110	70	75	1.7	26	89	0	0	198	123	48	133	118	31	42	0.8	26	1.41	60	0	1	Ativo	2	2.01093	1	1	281
50	0	0	1	0	0	0	120	80			28	106	0	0	241	153	56	161	84	46	75	6	39	2.42	68	0	1	Ativo	1	0	1	1	282
52	0	0	1	0	0	0	120	80	86	1.78	27.3	99	0	0	266	175	56	173	93	42	63	3.8	46		71	0	1	Ativo	2	1.74863	1	1	282
45	0	0	1	0	0	0	120	80	95	1.8	29.8	113	1	0	228	135	33	326	104	29	42	2.4	31	3.11	88	0	1	Pouco Ativo	2	2.15027	1	1	283
43	0	0	1	0	0	0	130	80			30.2	104	1	0	226	127	32	305	93	31	46	2.2	27	3.98	74	0	1	Ativo	1	0	1	1	283
49	0	0	1	0	0	0	108	72	93	1.8	28.8	103	1	0	191	125	33	163	104	22	28	6.8	23	3.07	63	0	1	Ativo	3	4.44809	1	1	283
69	1	0	1	0	0	1	140	90	77	1.71	26.2	96	1	0	264	122	47	360	135	22	21	0.8	37	2.03	62	0	1	Pouco Ativo	1	0	0	1	284
53	0	0	0	0	0	0	120	80			27.5	97	0	0	236	138	41	284	96	27	29	0.9	31	3.48	59	0	1	SedentÃ¡rio	1	0	1	1	285
34	0	0	0	0	0	0	107	67	68	1.72	23.3	85	0	0	149	97	35	83	80	29	33	0.4	16	0.81	42	0	0	Muito Ativo	1	0	0	1	286
29	0	0	0	0	0	0	110	70	65	1.76	21	80	0	0	221	144	49	141	89	26	33	0.2	27	2.13	74	0	0	Ativo	1	0	0	1	287
39	0	0	0	0	0	0	120	80			19.2	66	0	0	178	89	73	78	84	35	41	0.9	13	0.02	57	0	0	Muito Ativo	1	0	0	0	288
40	0	0	1	0	0	0	115	75	72	1.79	22.5	93	0	0	205	121	62	111	76	51	68	0.3	19	1.6	70	0	0	Ativo	1	0	0	1	289
78	0	1	1	1	1	0	136	82	97	1.82	29.3	116	0	0	182	87	64	155	91	31	41	0.7	66	0.62	61	0	1	Pouco Ativo	1	0	0	1	290
47	0	0	1	0	0	0	120	80	71	1.8	21.8	81	0	0	256	171	55	148	95	89	61	1.4	32	4.16	89	0	0	Ativo	1	0	0	1	291
49	0	0	0	0	0	0	110	70	82	1.74	27.1	99	0	1	157	100	28	145	95	51	95	2.3	41	3.06	58	0	1	Pouco Ativo	1	0	1	1	292
30	0	0	0	0	0	0	120	80			23	81	0	0	173	90	70	64	82	22	34	1.2	8	2.99	63	0	0	Ativo	1	0	0	1	293
37	0	0	0	0	0	0	110	70	73	1.79	23	84	0	0	189	92	79	90	77	25	38	0.8	13	3.3	48	0	0	Ativo	2	6.71585	0	1	293
38	0	0	0	0	0	0	110	70	73	1.79	22.8	83	0	0	166	85	70	57	79	21	24	0.4	13	2.3	51	0	0	Ativo	3	1.01366	0	1	293
39	0	0	0	0	0	0	115	70			23.4	88	0	0	171	88	62	107	80	26	31	0.8	10	2.35	46	0	0	Ativo	4	1.03279	0	1	293
37	0	0	0	0	0	0	150	100			37.2	126	1	1	255	177	37	204	94	31	43	3.6	32	4.69	82	0	1	SedentÃ¡rio	1	0	1	1	294
41	0	1	1	0	0	0	153	110	152	1.9	42.3	139	1	0	263	178	39	229	101	47	119	2.8	46	11.5	82	0	1	Pouco Ativo	2	4.17486	1	1	294
43	0	1	1	1	1	0	120	70	160	1.9	44.4	144	1	0	167	102	32	164	101	32	61	1.3	29	11.4	70	0	1	Pouco Ativo	3	2.00546	1	1	294
34	0	0	0	0	0	0	110	70	74	1.76	24	85	0	0	196	109	75	58	85	33	26	0.7	23	6.62	47	0	0	Pouco Ativo	1	0	0	1	295
55	0	0	1	0	0	0	100	60	66	1.66	24.1	69	0	0	181	122	44	75	87	19	21	1.1	16	0.2	70	0	0	Pouco Ativo	3	0.830601	0	0	296
55	0	0	0	0	0	0	90	60	64	1.66	23.1	74	0	0	205	137	45	113	79	22	26	0.9	16	0.12	82	0	0	SedentÃ¡rio	2	1.17486	0	0	296
54	0	0	0	0	0	0	106	74	63	1.66	23.1	79	0	0	177	114	47	82	92	22	19	1	16	0.04	73	0	0	Pouco Ativo	1	0	0	0	296
55	0	1	1	1	1	0	120	80			31.9	110	0	0	240	167	36	187	94	34	54	2.6	43	0.72	72	0	1	Pouco Ativo	1	0	1	1	297
77	0	0	0	0	0	0	146	90			31.3	105	0	0	226	162	39	124	97	33	21	0.8	31	1.94	50	0	1	Ativo	1	0	0	1	298
53	0	0	0	0	0	0	110	72	58	1.56	23.9	83	0	0	186	111	56	94	95	21	35	1.1	46	1.29	49	0	0	Pouco Ativo	1	0	0	0	299
48	0	0	0	0	0	0	110	70	85	1.75	27.9	100	0	0	222	147	40	175	94	25	34	0.6	22		44	0	1	Ativo	3	1.07104	0	1	300
45	0	0	0	0	0	0	120	80			27.4	92	0	0	180	107	44	147	89	29	36	0.6	19	4.28	52	0	1	Ativo	1	0	0	1	300
51	0	0	1	0	0	0	120	80	87	1.73	29.4	104	0	0	203	130	41	160	90	32	44	0.4	31	3.19	45	0	1	Ativo	4	2.86885	0	1	300
47	0	0	0	0	0	0	120	80	82	1.74	27.3	99	0	0	202	141	43	91	96	27	35	0.4	26		55	0	1	Ativo	2	2.44809	0	1	300
53	0	0	1	0	0	0	120	80	91	1.74	29.9	106	0	0	194	122	39	166	95	33	51	3.3	40	3.53	50	0	1	Ativo	5	1.96995	1	1	300
30	0	0	0	0	0	0	95	65	58	1.71	19.8	78	0	0	185	126	45	68	81	23	22	0.3	24	2.73	46	0	0	Muito Ativo	2	0.961749	0	1	301
29	0	0	0	0	0	0	106	70	58	1.71	20.1	78	0	0	183	120	49	68	73	25	29	0.3	31	3.56	42	0	0	Muito Ativo	1	0	0	1	301
40	0	0	0	0	0	0	106	60			21.7	69	0	1	160	86	53	104	89	21	28	0.8	13	3.89	47	0	0	Ativo	1	0	0	0	302
53	0	0	1	0	0	0	98	70	87	1.78	27.6	106	0	1	200	137	36	136	87	21	26	4.5	20	2.89	38	0	1	SedentÃ¡rio	1	0	1	1	303
60	0	0	0	0	0	0	120	80	77	1.74	25.5	88	0	0	222	158	46	92	98	22	20	1.1	29	3.06	52	0	1	Muito Ativo	1	0	0	1	304
55	0	0	1	0	1	0	120	80	78	1.75	25.6	93	0	0	131	71	42	92	94	42	74	0.7	67	0.69	94	0	1	Ativo	1	0	0	1	305
37	0	0	1	0	1	0	140	90	116	1.76	37.5	118	1	0	258	161	37	299	108	36	49	6.8	29	1.86	78	0	1	Ativo	1	0	1	1	306
39	0	0	0	0	0	0	110	70	71.8	1.72605	24.1	85	0	0	245	173	58	70	87	25	27	11.5	29	3.59	50	0	0	Ativo	1	0	0	1	307
36	0	0	0	0	0	0	90	60	71	1.78	22.4	88	0	0	171	111	37	115	88	25	24	0.5	16	2.27	94	0	0	SedentÃ¡rio	1	0	0	1	308
30	0	0	1	0	0	0	110	76	83	1.83	24.9	88	0	0	183	129	43	55	79	31	53	0.1	23	1.07	68	0	0	Ativo	1	0	0	1	309
51	0	0	1	0	1	0	120	80	87	1.8	27.1	103	0	0	185	108	52	124	92	25	13	1.4	57	0.84	62	0	1	Ativo	2	1.21038	0	1	310
56	0	0	1	0	1	0	120	90	87	1.8	27	99	0	0	185	107	59	93	83	28	18	1.1	47	1.34	49	0	1	Pouco Ativo	5	2.2377	1	1	310
51	0	0	0	0	1	0	110	70	87	1.79	27.4	99	0	0	201	121	54	130	88	30	21	1	47		56	0	1	Ativo	3	1.04372	0	1	310
35	0	0	0	0	0	0	104	62	59	1.69	20.8	79	0	0	164	100	45	96	77	19	24	1.1	28	3.75	57	0	0	Pouco Ativo	1	0	0	0	311
45	0	1	1	0	1	1	120	70	81	1.83	24.3	92	0	0	169	90	55	120	91	22	32	0.3	29	1.38	65	0	0	Ativo	1	0	0	1	312
43	0	0	0	0	0	0	110	75	48	1.61	18.9	66	0	1	185	77	86	110	78	17	12	0.7	13	0.54	58	0	0	SedentÃ¡rio	1	0	0	0	313
53	0	0	1	0	0	0	130	80	121	1.82	36.5	123	0	0	243	167	50	131	83	29	57	1.3	40	3.19	43	0	1	SedentÃ¡rio	3	2.06831	1	1	314
55	0	0	1	0	0	0	135	90	118	1.82	35.6	124	0	0	241	175	40	128	96	27	48	2.2	33	2.43	52	0	1	Pouco Ativo	4	1.57923	1	1	314
49	0	0	0	0	1	0	132	80			30.4	106	0	0	220	149	46	127	81	26	43	0.7	27	3.59	55	0	1	Ativo	1	0	0	1	314
51	0	0	1	0	0	0	140	80	111	1.82	33.4	115	0	0	258	184	52	111	89	36	49	1.2	46	2.88	52	0	1	Pouco Ativo	2	3.27322	1	1	314
56	0	0	1	0	1	0	125	85	118	1.82	35.8	116	0	0	234	166	47	105	89	24	43	1.4	35	2.62	40	0	1	Pouco Ativo	5	1.15847	1	1	314
49	0	0	0	0	0	0	120	80			19.4	71	0	0	168	109	45	70	80	21	24	0.9	10	2.54	51	0	0	Ativo	6	2.4071	0	0	315
43	0	0	0	0	0	0	110	60	67	1.79	20.8	70	0	0	173	105	57	57	82	24	22	0.4	16	2.65	47	0	0	Pouco Ativo	2	1.42077	0	0	315
46	0	0	0	0	0	0	100	60	65	1.8	20.2	74	0	0	185	125	47	65	85	22	37	0.5	15	3.8	74	0	0	Ativo	5	1.26776	0	0	315
44	0	0	0	0	0	0	110	60	64	1.79	20.2	67	0	0	129	76	40	67	72	23	21	0.7	13	0.37	54	0	0	Ativo	3	2.00273	0	0	315
45	0	0	0	0	0	0	110	60	68	1.8	21	70	0	0	170	110	46	68	79	26	35	0.4	13	3.23	68	0	0	SedentÃ¡rio	4	1.31967	0	0	315
41	0	0	0	0	0	0	120	60			20.3	69	0	0	123	74	44	27	72	23	40	0.3	12	2.38	57	0	0	Pouco Ativo	1	0	0	0	315
54	0	0	0	0	0	0	130	70	69	1.74	22.9	84	0	0	189	111	63	76	88	19	17	1.6	16	2.94	58	0	0	SedentÃ¡rio	1	0	0	1	316
56	0	0	0	0	0	0	110	70			24.2	81	0	0	174	110	53	53	83	26	31	0.3	19	3.71	75	0	0	Pouco Ativo	1	0	0	1	317
30	0	0	0	0	0	0	120	80	112	1.76	36.3	128	0	0	211	154	42	74	91	39	30	2.2	35	2.42	76	0	1	Ativo	1	0	1	1	318
59	0	0	1	0	1	0	110	70	70	167	25.4	90	0	0	153	81	53	93	78	24	31	1.2	23	1.63	48	0	1	Muito Ativo	4	2.21858	0	1	319
61	0	0	1	0	1	0	110	70			26.4	88	0	0	170	96	47	137	74	26	39	1.7	23	1.75	53	0	1	Muito Ativo	6	1.04918	0	1	319
55	0	0	1	0	0	0	110	70	70	1.67	25.1	86	0	0	208	137	45	132	72	34	29	1.8	25		60	0	1	Muito Ativo	2	2.10383	0	1	319
60	0	0	1	0	1	0	120	70	71	1.67	25.6	90	0	0	175	101	54	100	84	25	42	0.9	27	1.14	53	0	1	Muito Ativo	5	0.956284	0	1	319
53	0	0	1	0	0	0	128	80			24.6	84	0	0	194	115	51	140	79	34	39	1.1	25		62	0	0	Muito Ativo	1	0	0	1	319
56	0	0	1	0	1	0	110	70	71	1.68	25.2	90	0	0	149	68	52	143	78	28	35	0.9	22		64	0	1	Muito Ativo	3	1.91803	0	1	319
63	0	0	1	0	0	0	115	75	84	1.8	24.6	101	0	0	234	176	41	86	94	22	31	0.5	95	2.88	86	0	0	Ativo	2	1.31694	0	1	320
61	0	0	1	0	0	0	120	80			25.6	99	0	0	234	173	45	80	85	27	45	1	129		84	0	1	Muito Ativo	1	0	0	1	320
66	0	0	1	0	0	0	114	74	85	1.8	26.3	104	0	0	219	145	41	166	96	20	29	1	67	3.62	82	0	1	Ativo	3	4.11202	1	1	320
60	0	0	0	0	0	0	110	70			20.3	81	0	0	170	88	67	76	97	35	41	0.42	28	2.09	95	0	0	Ativo	1	0	0	1	321
36	0	0	0	0	0	0	113	77	84	1.79	26	92	0	1	169	100	36	163	89	28	45	0.6	15	2.23	45	0	1	Ativo	1	0	0	1	322
38	0	0	0	0	0	0	102	62	83	1.79	25.9	92	0	1	185	109	36	201	80	25	33	0.2	16	2.37	47	0	1	Ativo	2	2.21858	0	1	322
62	0	0	1	1	1	0	110	70	95	1.66	34.6	120	0	0	222	149	50	116	102	23	32	6.3	26	3.37	78	0	1	Pouco Ativo	2	2.34973	1	1	323
60	0	0	0	0	0	0	130	80	96	1.66	35.2	120	0	0	242	166	50	131	102	21	36	5.6	31	2.28	72	0	1	SedentÃ¡rio	1	0	1	1	323
42	0	0	0	0	0	0	110	70			25.3	82	0	1	150	90	50	50	80	30	33	0.58	8		69	0	1	Ativo	1	0	0	0	324
54	0	0	1	0	0	0	130	80	52	1.63	19.5	67	0	0	196	117	47	161	74	16	19	0.6	18	0.37	44	0	0	Ativo	3	0.89071	0	0	325
50	0	0	1	0	0	0	120	80	62	1.63	23.4	76	0	0	224	138	42	219	89	17	13	7.6	19	0.89	81	0	0	Pouco Ativo	1	0	0	0	325
53	0	0	1	0	0	0	140	90	56	1.63	21.2	70	0	0	214	133	43	192	79	19	17	1.2	12		62	0	0	Ativo	2	2.42077	0	0	325
35	0	0	0	0	0	0	110	70	85	1.67	30.7	109	0	0	134	76	48	51	88	18	24	0.9	20	1.68	55	0	1	Pouco Ativo	1	0	1	0	326
49	0	0	0	0	0	0	110	70			23.2	82	0	0	133	68	48	83	80	24	21	0.5	14	1.44	59	0	0	SedentÃ¡rio	1	0	0	0	327
65	1	0	0	0	0	1	130	80			28.7	101	1	1	153	90	34	146	112	20	17	5.7	12		60	0	1	Ativo	1	0	0	1	328
60	0	0	0	0	0	0	120	80	77	1.66	28	93	0	0	221	132	54	174	93	25	33	4.3	23	2.68	98	0	1	SedentÃ¡rio	1	0	1	0	329
33	0	0	1	0	1	0	105	70	77	1.86	22.4	88	0	0	194	122	50	111	81	23	40	0	41	1	65	0	0	Pouco Ativo	1	0	0	1	330
34	0	0	1	0	1	0	110	70	80	1.87	23	92	0	0	168	100	45	115	82	31	45	1.1	46	2.2	71	0	0	Pouco Ativo	2	1.14754	0	1	330
31	0	0	1	0	0	0	120	70	66	1.78	21.1	80	0	0	244	167	63	71	89	29	35	0.1	16	3.22	45	0	0	SedentÃ¡rio	1	0	0	1	331
48	0	0	1	0	0	0	120	80	86	1.6	33.7	100	0	0	236	149	52	177	104	45	70	4.6	71	2.77	94	0	1	Ativo	2	2.90984	1	0	332
45	0	0	0	0	0	0	130	80			32.5	98	1	0	227	135	40	258	94	49	67	3.6	47	3.18	73	0	1	Pouco Ativo	1	0	1	0	332
31	0	0	0	0	0	0	110	70	83	1.92	22.6	82	0	1	190	124	49	86	94	27	30	0.9	26	1.77	67	0	0	Pouco Ativo	1	0	0	1	333
36	0	0	0	0	0	0	122	75	106	1.88	30	98	0	0	142	86	44	59	96	39	72	2.6	36	1.75	67	0	1	Ativo	2	2.37158	1	1	334
34	0	0	0	0	0	0	120	78	102	1.88	28.9	97	0	0	130	61	56	65	87	29	41	1.7	25	1.08	52	0	1	Ativo	1	0	1	1	334
32	0	0	0	0	0	0	120	80	92	1.85	26.9	95	0	0	165	82	67	82	91	28	39	3	37	5.29	76	0	1	Pouco Ativo	1	0	0	1	335
32	0	0	0	0	0	0	130	80	119	1.82	36.1	122	0	0	233	152	54	134	85	26	47	1.7	23	1.8	67	0	1	SedentÃ¡rio	1	0	1	1	336
43	0	0	0	0	0	0	146	90	92	1.75	30	105	1	1	153	90	30	165	100	28	46	0.4	58	0.82	61	0	1	SedentÃ¡rio	1	0	1	1	337
32	0	0	0	0	0	0	105	60	55	1.68	19.6	69	0	0	169	106	54	46	82	20	23	0.4	13	2.92	45	0	0	Ativo	1	0	0	0	338
32	0	0	0	0	0	0	110	70	76	1.77	24.5	81	0	0	172	94	67	56	69	26	31	1.1	14	2.1	55	0	0	SedentÃ¡rio	1	0	0	1	339
38	0	0	1	0	0	0	110	70	86	1.8	26.7	99	0	0	234	167	34	163	82	37	47	7.5	19	2.2	45	0	1	Ativo	1	0	1	1	340
47	0	0	0	0	0	0	120	70	69	1.61	26.6	91	0	0	219	149	46	121	93	28	22	0.7	16	1.79	73	0	1	Pouco Ativo	3	2.08743	0	0	341
50	0	0	0	1	0	0	106	64	69	1.61	26.9	96	0	0	191	119	36	178	84	25	31	0.4	22	5.48	108	0	1	Ativo	5	1.31694	1	0	341
51	0	0	0	1	0	0	106	64	69	1.6	26.9	99	0	0	185	125	43	86	87	24	26	4	13	4.23	72	0	1	SedentÃ¡rio	6	0.97541	1	0	341
45	0	0	0	0	0	0	120	80			26	82	0	0	195	130	54	57	96	27	51	0.3	13	1.91	75	0	1	SedentÃ¡rio	2	0.945355	0	0	341
44	0	0	0	0	0	0	120	80			23.7	78	0	0	145	86	46	65	87	63	44	0.18	10	1.9	51	0	0	SedentÃ¡rio	1	0	0	0	341
49	0	0	0	1	0	0	110	70	68	1.61	26.4	96	0	0	236	154	44	192	82	29	31	0.3	15		116	0	1	Pouco Ativo	4	2.64754	0	0	341
34	0	0	0	0	0	0	110	75	76	1.74	25.1	93	0	0	221	159	44	91	88	34	30	1	16	1.39	51	0	1	Ativo	3	3.15847	0	1	342
29	0	0	0	0	0	0	120	80			24.5	83	0	0	196	128	47	107	87	32	35	2	22	1.41	53	0	0	Ativo	1	0	0	1	342
31	0	0	0	0	0	0	120	80	76	1.76	24.8	90	0	0	204	112	45	233	77	29	29	1	16	0.67	55	0	0	Pouco Ativo	2	2.31421	0	1	342
41	0	0	0	0	0	0	110	60	81	1.79	25.4	88	0	0	165	112	40	65	86	24	30	2.2	20	3.78	38	0	1	Pouco Ativo	1	0	0	1	343
50	0	0	1	0	0	0	120	80			27.3	95	0	0	174	109	48	87	85	25	27	0.7	27	1.69	52	0	1	Ativo	1	0	0	1	344
51	0	0	0	0	0	0	110	70	71	1.73	23.9	95	0	0	104	58	35	57	103	18	23	20.7	14	1.09	66	0	0	Ativo	2	1.17213	0	1	345
52	0	0	0	0	0	0	105	70	72	1.73	24	94	0	0	103	50	40	64	86	26	31	0.3	15	1.47	68	0	0	Ativo	3	0.989071	0	1	345
50	0	0	0	0	0	0	110	70			24.7	98	0	0	121	64	41	78	89	69	39	0.1	18	1.34	82	0	0	Ativo	1	0	0	1	345
31	0	0	0	0	0	0	120	80	100	1.73	35.4	107	0	0	270	189	38	216	89	28	32	3.5	34	2.44	52	0	1	Ativo	1	0	1	1	346
46	1	1	0	1	1	0	118	68			24	87	0	0	188	115	32	352	101	21	38	0.72	17		66	0	0	Ativo	1	0	0	1	347
49	1	0	1	0	1	1	126	80	83	1.82	25.2	90	0	0	205	75	30	739	61	25	27	0.4	22	3.46	92	0	1	Ativo	2	3.5847	0	1	347
37	0	0	0	0	0	0	124	80			23.7	75	0	1	194	137	40	87	71	33	39	0.2	30	1.15	66	0	0	Muito Ativo	1	0	0	1	348
49	0	0	0	0	0	0	120	80	77	1.63	29.1	88	0	0	195	124	53	89	89	17	20	0.7	16	2	69	0	1	Pouco Ativo	1	0	0	0	349
35	0	0	0	0	0	0	120	80	97	1.91	26.6	96	0	0	228	151	37	200	92	34	45	3.6	23	2.5	81	0	1	Ativo	1	0	0	1	350
44	0	1	1	0	0	0	122	70	88	1.83	26.3	95	0	0	174	110	44	102	84	28	36	8.2	28	1.72	97	0	1	Pouco Ativo	1	0	0	1	351
64	1	1	0	1	0	0	136	84	79	1.67	28.5	99	1	0	251	173	48	152	235	31	40	11.3	41	0.31	87	0	1	SedentÃ¡rio	1	0	1	1	352
35	0	0	0	0	0	0	105	65	65	1.71	22.3	82	0	0	148	84	51	66	79	18	16	4.9	18	1.97	38	0	0	Ativo	1	0	0	0	353
36	0	0	0	0	0	0	110	70			22.6	85	0	0	157	84	62	57	82	19	19	0.6	26	0.63	46	0	0	Ativo	2	1.22951	0	0	353
38	0	0	0	0	0	0	125	85	71	1.63	26.8	93	0	0	225	158	44	116	98	25	35	1.2	30	3.6	56	0	1	Ativo	1	0	0	1	354
51	0	0	1	0	1	0	100	70	61	1.66	22.3	76	0	1	217	141	47	145	85	18	25	1	14	1.33	63	0	0	Pouco Ativo	2	1.77596	0	0	355
49	0	0	0	0	0	0	100	60	62	1.66	22.6	83	0	1	254	174	44	182	82	21	24	0.6	15	1.68	53	0	0	SedentÃ¡rio	1	0	0	0	355
24	0	0	0	0	0	0	110	70	84	1.83	25.3	93	0	0	199	132	49	89	68	22	32	1.9	19	2.36	63	0	1	SedentÃ¡rio	1	0	0	1	356
27	0	0	0	0	0	0	120	80	67	1.73	22.3	78	0	0	153	90	46	86	85	21	33	0.1	22	3.26	61	0	0	Pouco Ativo	1	0	0	1	357
30	0	0	0	0	0	0	120	80	65	1.73	21.9	78	0	0	177	117	50	48	78	22	23	0.7	23	2.78	62	0	0	Ativo	4	1.04372	0	1	357
28	0	0	0	0	0	0	110	70	66	1.73	22.1	78	0	0	180	112	46	109	87	20	28	0.2	20	5.48	62	0	0	Ativo	2	1.18579	0	1	357
29	0	0	0	0	0	0	100	68	64.8	1.73	21.6	82	0	0	150	91	46	66	81	25	35	0.2	18	4.48	59	0	0	Muito Ativo	3	0.849727	0	1	357
43	0	0	0	0	0	0	100	70	55	1.59	21.9	74	0	0	200	126	54	102	91	22	24	1.4	32	3.2	63	0	0	Pouco Ativo	1	0	0	0	358
42	0	0	0	0	0	0	110	80			26.5	103	0	0	170	99	46	127	84	29	27	0.5	19	4.24	65	0	1	Ativo	1	0	0	1	359
48	0	0	0	0	0	0	110	70			27.2	102	0	0	200	136	50	72	85	31	40	2.2	21	0.96	55	0	1	SedentÃ¡rio	1	0	0	1	360
34	0	0	0	0	0	0	90	60	56	1.67	20.6	78	0	0	189	116	60	65	77	22	27	1.2	11	0.93	63	0	0	Pouco Ativo	1	0	0	0	361
46	0	0	0	0	0	0	110	70	75	1.67	26.9	92	0	0	240	158	51	153	94	30	40	0.5	35	2.2	86	0	1	Ativo	1	0	0	1	362
51	0	0	0	0	0	0	114	76	83	1.82	24.5	90	0	0	167	110	42	76	93	22	23	1.8	30	2.46	52	0	0	Pouco Ativo	5	0.912568	0	1	363
46	0	0	0	0	0	0	110	70	78	1.82	23.5	89	0	0	165	109	42	69	83	21	20	1.6	25		74	0	0	Pouco Ativo	2	1.22404	0	1	363
52	0	0	0	0	0	0	120	76	82	1.82	25	95	0	0	158	99	46	63	86	22	20	1.2	26	3.08	55	0	1	Ativo	6	1.05464	0	1	363
50	0	0	0	0	0	0	113	78	81	1.82	24.5	89	0	0	154	93	46	76	83	21	19	0.7	23	3.28	47	0	0	Ativo	4	2.54098	0	1	363
45	0	0	0	0	0	0	120	70			24	88	0	0	157	99	45	66	84	23	17	1.3	21	2.24	60	0	0	SedentÃ¡rio	1	0	0	1	363
47	0	0	1	0	0	0	120	80	81	1.82	24.7	94	0	0	161	106	42	66	84	23	16	0.8	22	2.45	66	0	0	Pouco Ativo	3	1.32514	0	1	363
41	0	0	1	0	0	0	120	60	85	1.81	26.1	100	0	0	171	113	38	98	95	28	53	0.5	38	0.89	67	0	1	Ativo	2	3.19945	1	1	364
42	0	0	1	0	0	0	110	70	87	1.81	26.4	102	0	0	165	108	35	111	89	26	43	0.5	42	0.84	66	0	1	Pouco Ativo	3	1.4918	1	1	364
44	0	0	0	0	0	0	100	80	85	1.81	26.1	101	0		168	109	35	119	83	27	49	1.1	35	0.68	57	0	1	Pouco Ativo	4	1.68033	1	1	364
38	0	0	1	0	0	0	110	80			24.7	97	0	0	177	121	29	137	89	36	62	1	65	0.59	69	0	0	SedentÃ¡rio	1	0	1	1	364
44	0	0	1	0	0	0	110	70	87	1.87	25.7	101	0	0	206	133	44	143	93	31	45	2.9	74		78	0	1	Pouco Ativo	1	0	1	1	365
50	0	0	1	0	1	0	100	60	54	1.62	20.8	71	0	0	180	87	75	91	75	23	21	1.4	15	1.17	51	0	0	Ativo	1	0	0	0	366
31	0	0	0	0	0	0	120	80	97	1.78	29.3	95	0	0	254	184	44	132	83	26	25	2.3	39	0.82	48	0	1	Pouco Ativo	1	0	0	1	367
53	0	1	1	1	0	0	120	80	83	1.82	25.1	88	0	0	177	117	45	77	90	21	22	1.8	18	1.34	62	0	1	Pouco Ativo	4	1.15574	0	1	368
54	0	1	1	1	0	0	120	80	84	1.84	25	94	0	0	151	90	48	66	87	18	30	0.9	18	0.77	47	0	1	Pouco Ativo	5	1.01913	0	1	368
58	0	0	1	0	0	0	110	70			30.2	113	0	0	252	174	47	153	84	24	31	1.4	34	3.48	89	0	1	Pouco Ativo	6	0.898907	1	1	369
26	0	0	0	0	0	0	110	70	60	1.63	22.7	69	0	1	201	106	73	111	77	25	26	1.5	26	1.56	52	0	0	Pouco Ativo	1	0	0	0	370
66	1	1	1	1	0	1	120	80	117	1.75	38.1	128	1	0	201	97	30	379	205	39	43	1	62	4.67	56	0	1	Pouco Ativo	1	0	1	1	371
53	0	0	0	0	0	0	120	80			22.9	88	0	0	185	111	51	117	86	26	38	0.5	51	2.7	64	0	0	Pouco Ativo	1	0	0	1	372
58	0	0	1	0	0	1	124	80	82	1.73	27.3	104	0	0	237	136	33	420	89	17	23	6	18	0.37	57	0	1	Pouco Ativo	1	0	0	0	373
30	0	0	1	0	1	0	110	70	100	1.85	29.1	104	0	0	164	82	42	198	86	47	76	0	98	6	72	0	1	Pouco Ativo	1	0	0	1	374
31	0	0	1	0	1	0	110	70	93	1.85	27.3	96	0	0	156	95	43	90	91	36	33	1.8	37	8	61	0	1	Ativo	2	1.12022	1	1	374
34	0	0	1	0	0	1	100	70			27.9	98	0	0	152	84	55	65	86	83	52	1.2	36	5	74	0	1	Ativo	3	2.52186	1	1	374
39	0	0	1	0	0	0	108	80	67	1.78	22.5	80	0	0	193	134	43	80	78	27	26	24.1	17	1.56	43	0	0	Pouco Ativo	3	1.10109	0	1	375
37	0	0	0	0	0	0	110	70	71	1.78	22.5	80	0	0	228	166	47	77	75	27	24	1.3	17		40	0	0	Pouco Ativo	2	0.81694	0	1	375
36	0	0	0	0	0	0	100	70	69	1.78	21.9	87	0	0	203	130	50	116	71	28	27	5.9	20	1.48	43	0	0	SedentÃ¡rio	1	0	0	1	375
50	0	0	1	0	0	0	140	80			24.2	85	0	1	229	163	45	105	106	25	23	12.3	22	1.8	91	0	0	Ativo	1	0	0	1	376
47	0	0	0	0	0	0	140	90			36.4	111	1	0	280	187	47	232	101	62	86	3.4	55	2.27	56	0	1	SedentÃ¡rio	1	0	1	1	377
38	0	0	0	0	0	0	100	70			27.6	94	0	0	168	106	39	115	84	30	35	0.2	13	2.19	65	0	1	Ativo	1	0	0	1	378
43	0	0	1	0	0	0	115	75	97	1.86	27.9	97	0	0	173	110	43	100	77	34	39	0.1	14	2.77	59	0	1	Ativo	2	5.39891	0	1	378
50	0	0	1	0	0	0	90	60	56	1.54	23.9	73	0	0	221	149	53	97	93	26	28	0.7	19		41	0	0	Muito Ativo	2	0.920765	0	0	379
51	0	0	1	0	0	0	110	70	57	1.53	24.5	70	0	0	246	160	55	154	86	32	32	0.5	21		36	0	0	Muito Ativo	3	1.01093	0	0	379
49	0	0	0	0	0	0	120	80			24.1	74	0	0	224	148	47	147	92	29	21	0.7	23	0.67	34	0	0	Muito Ativo	1	0	0	0	379
56	0	0	0	0	0	0	120	80	77	1.7	26.7	95	0	0	203	105	66	162	106	47	60	2.5	45	1.52	77	0	1	Ativo	1	0	0	1	380
50	0	0	1	1	0	0	120	80	99	1.9	27.6	114	0	0	180	116	33	155	99	28	46	1.1	46	0.57	71	0	1	Muito Ativo	1	0	1	1	381
43	0	0	0	0	0	0	120	80	83	1.77	26.6	93	0	0	251	181	47	117	95	33	29	2	18	2.88	51	0	1	Muito Ativo	1	0	0	1	382
60	0	0	0	0	0	0	120	80			29	100	0	0	183	94	39	303	95	31	37	2.2	28	1.45	71	0	1	Pouco Ativo	1	0	0	1	383
62	0	0	1	0	0	0	120	80	92	1.72	31.3	103	0	0	167	110	44	64	100	28	43	4.9	36	0.13	63	0	1	Pouco Ativo	2	1.66393	1	1	383
65	0	0	1	0	0	0	123	77			29.9	108	0	0	153	71	68	69	82	23	39	1	30		59	0	1	Pouco Ativo	3	3.40164	1	1	383
50	0	0	1	0	0	0	100	70	62	1.59	24.6	74	0	0	190	115	58	86	84	23	27	3.9	16	3.19	56	0	0	Muito Ativo	4	1.33607	0	0	384
48	0	0	1	0	0	0	100	70			23.3	70	0	1	199	122	66	54	79	22	21	2.5	14	2.2	47	0	0	Ativo	2	2.84973	0	0	384
49	0	0	1	0	0	0	90	60	57	1.58	23	68	0	0	219	128	79	62	73	24	40	5.1	14	2.91	52	0	0	Ativo	3	1.03279	0	0	384
51	0	0	1	0	0	0	100	70	61	1.59	24.1	78	0	0	215	128	78	45	80	20	23	2.3	12	1.58	60	0	0	Ativo	5	0.879781	0	0	384
45	0	0	0	0	0	0	110	70	58	1.59	22.7	72	0	0	196	114	72	51	85	23	33	1.7	22	1.82	68	0	0	Ativo	1	0	0	0	384
37	0	0	0	0	0	0	100	70	55	1.59	21.8	70	0	0	175	104	62	44	78	17	21	0.3	13	1.49	36	0	0	SedentÃ¡rio	1	0	0	0	385
47	0	0	0	0	0	0	140	80			30.5	98	0	0	218	120	40	288	97	35	81	2.6	35	0.83	65	0	1	Ativo	1	0	0	1	386
49	0	0	1	0	1	0	116	72	65	1.69	22.8	89	0	0	179	96	33	252	92	36	56	0.7	76	2.75	86	0	0	Pouco Ativo	1	0	0	1	387
56	0	1	1	1	1	0	146	90	104	1.83	31.1	110	1	0	188	124	32	161	92	40	78	9.6	30	2.66	50	0	1	Pouco Ativo	1	0	1	1	388
49	0	0	0	0	0	0	130	80			24.3	82	0	0	172	86	76	48	90	29	31	0.3	30	2.16	54	0	0	Muito Ativo	1	0	0	1	389
41	0	0	0	0	0	0	140	90			29	90	0	0	282	212	50	102	98	27	49	9.7	24	2.48	80	0	1	Ativo	1	0	0	1	390
54	0	1	0	1	0	0	120	80	64	1.69	22.6	81	0	0	194	89	93	62	81	28	22	0.9	20		56	0	0	Ativo	1	0	0	0	391
50	0	0	0	0	0	0	120	70			28.3	103	0	0	170	112	38	99	91	24	34	1.1	32	4.73	58	0	1	Pouco Ativo	1	0	0	1	392
25	0	0	0	0	0	0	100	60	51	1.56	20.9	71	0	0	216	139	50	134	79	20	15	7.7	19	1.43	57	0	0	Pouco Ativo	1	0	0	0	393
31	0	0	0	0	0	0	120	80			25.3	89	0	0	214	160	41	66	90	25	40	0.53	18	1.32	52	0	1	SedentÃ¡rio	1	0	0	1	394
60	0	1	0	1	0	1	130	82			37.3	126	0	0	161	95	47	93	87	42	61	0.7	45	3.23	72	0	1	SedentÃ¡rio	1	0	1	1	395
37	0	0	0	0	0	0	100	70	57	1.68	20.4	73	0	0	156	84	56	80	76	16	15	0.3	13	0.82	59	0	0	SedentÃ¡rio	1	0	0	0	396
32	0	0	1	0	0	0	130	80	107	1.73	35.8	107	0	0	228	126	84	90	89	24	23	1.8	14	1.47	55	0	1	SedentÃ¡rio	1	0	0	0	397
36	0	0	0	0	0	0	132	75	116	1.73	39	117	0	0	218	128	59	155	91	25	35	12.7	15	2.61	66	0	1	SedentÃ¡rio	2	4.09016	1	0	397
57	0	0	1	0	1	0	125	90	100	1.77	31.8	104	0	0	211	129	50	160	92	24	36	5	152	2.26	103	0	1	Ativo	2	1.33607	1	1	398
55	0	0	1	0	1	0	110	70			26.9	114	0	0	272	185	48	195	93	28	37	47.3	121	2.83	118	0	1	SedentÃ¡rio	1	0	1	1	398
50	0	0	0	0	0	0	110	70			20	72	0	0	163	78	71	71	80	37	49	0.2	63	2.69	87	0	0	Muito Ativo	1	0	0	1	399
41	0	0	0	0	0	0	100	70	63	1.64	23.6	75	0	0	180	99	67	68	78	21	25	1.4	14	3.24	58	0	0	Ativo	1	0	0	0	400
41	0	0	1	0	0	0	110	75	92	1.74	30.5	105	1	0	187	106	43	190	103	28	41	6.3	31	7.9	64	0	1	SedentÃ¡rio	2	3.12842	1	0	401
38	0	0	1	0	0	0	110	70	85	1.73	28.3	98	0	0	173	106	39	138	93	26	35	0.9	22	5.37	57	0	1	Ativo	1	0	1	0	401
46	0	0	0	0	0	0	120	70			21.1	76	0	0	197	106	72	96	97	29	35	2.2	29	12.64	63	0	0	Ativo	1	0	0	0	402
32	0	0	1	0	1	0	117	77	56	1.65	20.6	73	0	0	146	84	44	89	83	42	49	0.2	23	3.09	70	0	0	Pouco Ativo	1	0	0	1	403
34	0	0	1	0	0	0	120	80	55	1.64	20.6	77	0	0	180	127	35	90	87	30	43	0.6	26	3.19	74	0	0	Pouco Ativo	2	1.93169	0	1	403
55	0	0	1	0	0	0	120	80	84	1.75	27.5	102	0	0	196	110	38	242	82	37	62	1.1	136	2.19	56	0	1	Pouco Ativo	1	0	0	1	404
56	0	0	1	0	0	0	110	70	83	1.75	27.2	101	0	1	194	125	39	148	90	38	47	2	99	2.01	63	0	1	Ativo	2	1.10656	1	1	404
57	0	0	1	0	0	0	118	78	83	1.74	27.5	99	0	0	239	161	45	167	79	40	57	2.5	87	2.68	61	0	1	Pouco Ativo	3	1.08743	1	1	404
58	0	0	1	0	0	0	120	85	83	1.75	27.3	94	0	0	191	115	37	194	91	27	28	1.2	74	1.8	57	0	1	Ativo	4	1.30328	1	1	404
51	0	0	1	0	0	0	100	66	80	1.73	26.3	92	0	1	268	185	50	163	93	31	42	1.5	36	1.99	49	0	1	SedentÃ¡rio	1	0	0	1	405
44	0	0	0	0	0	0	120	80	81	1.77	25.6	90	0	0	294	204	72	91	96	44	44	0.2	39	2.81	76	0	1	Ativo	1	0	0	1	406
41	0	0	0	0	0	0	120	80	64	1.64	23.9	80	0	0	226	160	48	92	90	24	22	0.8	20	1.23	72	0	0	Ativo	1	0	0	1	407
47	0	0	0	0	0	0	120	80	64	1.64	24	83	0	0	186	123	51	59	91	23	27	0.5	17	1.39	71	0	0	Ativo	4	1.27049	0	1	407
44	0	0	0	0	0	0	120	80			30	103	0	0	175	113	36	129	71	32	42	0.6	31	2.19	68	0	1	SedentÃ¡rio	1	0	1	1	408
47	0	0	0	0	0	0	130	80	104	1.83	31.3	109	0	0	190	135	34	104	79	42	69	0.8	36		51	0	1	SedentÃ¡rio	2	3.06011	1	1	408
51	0	0	1	0	0	0	140	99	106	1.83	31.8	107	0	0	166	113	33	101	85	42	89	0.9	40	2.3	63	0	1	Pouco Ativo	4	2.0082	1	1	408
49	0	0	0	0	0	0	130	90			31	107	0	0	184	125	35	120	83	30	55	0.6	31	2.21	56	0	1	SedentÃ¡rio	3	1.83607	1	1	408
28	0	0	0	0	0	0	110	75	85	1.78	26.8	95	0	0	167	104	52	56	95	47	48	0.2	16	2	32	0	1	Ativo	2	1.12842	0	1	409
29	0	0	0	0	0	0	110	70	87	1.78	27.7	94	0	0	191	133	43	73	84	19	38	0.3	26	1.43	39	0	1	Pouco Ativo	3	0.688525	0	1	409
27	0	0	0	0	0	0	120	80	82	1.76	26.7	93	0	0	161	108	43	51	84	20	21	0.2	18	1.41	38	0	1	Pouco Ativo	1	0	0	1	409
37	0	0	1	0	1	0	120	80			26.6	91	0	0	149	91	48	50	90	29	45	2.2	25	0.9	70	0	1	Ativo	1	0	0	1	410
54	0	1	1	1	0	0	120	80	92	1.8	28.4	100	0	0	238	172	47	93	105	43	61	0.9	174	2.82	70	0	1	Pouco Ativo	3	1.20492	1	1	411
55	0	1	1	1	0	0	135	90	90	1.79	28.3	99	0	0	233	166	44	113	89	34	41	0.9	146	2.44	66	0	1	Pouco Ativo	4	1.69672	1	1	411
52	0	0	1	0	0	0	130	80	89	1.78	28	105	0	0	218	143	61	69	90	235	250	51.5	371	2.71	196	0	1	Pouco Ativo	2	3.42623	0	1	411
49	0	0	1	0	0	0	130	80	86	1.8	26.7	98	0	0	246	179	48	97	89	31	56	0.6	211	2.55	79	0	1	SedentÃ¡rio	1	0	0	1	411
42	0	0	0	0	0	0	110	70	78	1.77	24.5	89	0	0	112	50	45	86	90	32	37	1	29	1.92	49	0	0	SedentÃ¡rio	1	0	1	1	412
50	0	0	1	0	0	0	110	70			24.9	87	0	0	275	190	51	172	89	32	38	0.8	42	0.97	61	0	0	Muito Ativo	1	0	1	1	413
46	0	0	0	0	0	0	105	70			23.3	86	0	0	204	125	57	110	84	31	26	0.6	28	2.26	57	0	0	Muito Ativo	1	0	0	1	414
53	0	1	0	1	1	0	137	87	113	1.76	36.7	124	0	0	173	97	47	143	88	21	33	6.4	94	0.91	71	0	1	Pouco Ativo	1	0	0	1	415
57	0	1	1	1	1	0	130	80	114	1.76	36.8	124	0	0	185	87	40	292	95	21	31	7.6	95	1.48	92	0	1	Pouco Ativo	2	4.10656	0	1	415
32	0	0	0	0	0	0	112	72	76	1.72	25.7	91	0	0	198	130	38	150	90	41	64	2.4	30	1.54	47	0	1	Pouco Ativo	1	0	1	1	416
38	0	0	1	0	1	0	140	90	93	1.75	30.4	97	0	0	171	89	41	205	98	40	88	0.7	113	3.14	70	0	1	Pouco Ativo	1	0	1	1	417
40	0	0	1	0	1	0	140	80	91	1.76	29.4	103	1	1	202	130	36	179	91	37	68	2.6	111	2.41	70	0	1	Pouco Ativo	2	1.57923	1	1	417
42	0	0	0	0	0	1	120	80	86	1.71	29.3	96	0	0	192	122	46	121	90	28	42	1	28	2.18	52	0	1	Ativo	1	0	0	1	418
59	0	1	0	1	0	0	140	90			31.8	110	1	0	174	108	32	171	94	30	55	0.58	24		49	0	1	Ativo	1	0	1	1	419
47	0	1	1	1	0	0	120	80	77	1.63	29.1	98	0	0	157	77	30	248	71	45	114	1	62	2.14	99	0	1	SedentÃ¡rio	1	0	1	1	420
48	0	0	0	0	0	0	110	70			21.6	76	0	0	157	99	46	61	89	21	11	2.6	10	1.15	39	0	0	Pouco Ativo	1	0	0	0	421
50	0	0	1	0	0	0	110	70	64	1.69	22.7	80	0	0	181	116	50	75	93	24	27	0.6	19	1.45	58	0	0	Pouco Ativo	2	2.78142	0	0	421
24	0	0	0	0	0	0	100	60	61	1.73	20.4	75	0	0	180	80	71	144	82	20	22	25.7	11	2.88	40	0	0	Ativo	1	0	0	0	422
27	0	0	0	1	0	0	90	70			20.3	70	0	0	157	69	74	72	72	32	42	1.6	32	2.21	46	0	0	Muito Ativo	2	3.68852	0	0	422
23	0	0	0	0	0	0	90	60	69	1.81	21.2	79	0	0	156	73	72	53	78	21	26	0.1	20	1.39	72	0	0	Ativo	1	0	0	1	423
60	0	0	0	0	0	0	100	60	63	1.66	22.7	89	0	0	164	88	57	93	96	22	27	1.8	32	1.57	152	0	0	Pouco Ativo	1	0	0	1	424
55	0	0	0	0	0	0	110	70	57	1.66	20.6	78	0	1	230	145	66	95	85	26	22	1.6	18	0.19	53	0	0	Pouco Ativo	1	0	0	0	425
63	0	1	0	1	0	0	130	80	49	1.52	21.2	83	0	0	185	107	66	60	78	21	24	0.7	14	1.8	61	0	0	Ativo	2	3.63661	0	0	426
73	0	1	1	1	1	0	130	83	85	1.65	31.5	101	0	0	166	96	44	129	81	23	30	0.5	20		63	0	1	Ativo	1	0	1	1	427
42	0	0	1	0	0	0	110	70			22.5	79	0	1	291	200	75	81	77	23	22	1.3	20	1.91	61	0	0	Pouco Ativo	1	0	0	0	428
49	0	0	1	0	1	0	100	70	63.3	1.67	22.7	74	0	0	197	84	95	91	77	29	29	0.3	21	1.67	37	0	0	Ativo	3	1.58743	0	0	428
50	0	0	1	0	1	0	100	70	66	1.67	23.7	77	0	0	234	123	91	100	79	28	26	1	31	1.76	41	0	0	Pouco Ativo	4	1.07104	0	0	428
47	0	0	1	0	1	0	90	60	64	1.67	23	76	0	0	260	112	125	116	79	24	28	0.5	28	2.2	45	0	0	Pouco Ativo	2	5.85519	1	0	428
59	0	1	1	1	0	0	125	90	94	1.8	29.2	105	0	0	164	95	50	97	99	24	38	2	22	1.76	27	0	1	Ativo	2	6.02459	1	1	429
53	0	0	1	0	0	0	140	90			28	97	0	0	219	133	54	160	95	23	23	0.4	23		39	0	1	Muito Ativo	1	0	1	1	429
51	0	1	0	1	0	0	110	75	91	1.78	28.8	97	0	0	207	134	50	116	97	35	47	5.4	36	1.9	80	0	1	Ativo	2	0.937159	1	1	430
50	0	1	0	1	0	0	125	80	88	1.78	27.7	100	0	0	209	138	55	79	102	35	53	6.5	34	2.74	76	0	1	Ativo	1	0	1	1	430
52	0	1	1	1	0	0	120	70			30.2	107	0	0	232	162	55	77	93	43	65	6.1	48	2.61	64	0	1	Ativo	3	1.06011	1	1	430
46	0	0	0	0	0	0	110	70	91	1.85	26.7	96	0	0	118	59	39	100	85	30	53	0.6	25		40	0	1	Ativo	2	3.62842	1	1	431
43	0	0	0	0	0	0	120	80			27.6	104	0	0	138	85	38	77	89	32	40	1.7	33	1.2	44	0	1	Pouco Ativo	1	0	1	1	431
53	0	0	0	0	0	0	140	110			32.5	108	1	0	202	119	38	224	99	35	60	2.8	41	0.8	71	0	1	Ativo	1	0	1	1	432
67	1	1	1	1	1	1	130	80	90	1.73	30.1	106	0	0	158	94	42	112	63	24	33	1.6	27	0.74	56	0	1	SedentÃ¡rio	2	5.51366	1	1	433
68	1	1	1	0	0	1	120	80			24.7	90	0	0	175	103	52	101	108	35	43	0.9	17	1.2	61	0	0	Ativo	3	1.19945	0	1	433
61	1	1	1	1	1	0	140	90			29.3	107	0	0	184	111	49	119	102	23	27	2	28	1.43	66	0	1	Ativo	1	0	0	1	433
47	0	0	0	0	0	0	115	75			24.8	92	0	1	217	132	61	122	96	39	57	1.2	30	1.69	65	0	0	Ativo	2	2.28962	0	1	434
52	0	0	0	0	0	0	118	78	95.2		26.7	103	0	1	166	98	38	149	101	38	59	1.2	32	2.95	59	0	1	Pouco Ativo	4	1.79781	1	1	434
45	0	0	0	0	0	0	110	70			25.9	99	0	1	175	112	49	70	96	102	156	7.6	27	1.5	65	0	1	Ativo	1	0	0	1	434
51	0	0	0	0	0	0	120	80	94	1.89	26.3	101	0	0	199	125	56	91	88	29	45	1	29		54	0	1	Pouco Ativo	3	3.63661	1	1	434
42	0	0	0	0	0	0	120	80	94	1.80038	29	108	0	1	238	165	29	220	86	35	47	0.9	30		57	0	1	SedentÃ¡rio	2	2.4235	1	1	435
41	0	0	0	0	0	0	120	80			26.9	97	0	1	228	173	39	82	85	25	42	2.5	18	2.18	56	0	1	Ativo	1	0	0	1	435
40	0	0	0	0	0	0	126	80	67	1.69939	23.2	83	0	0	187	105	59	113	83	36	33	0.7	21	1.99	77	0	0	Ativo	1	0	0	1	436
43	0	0	0	0	0	0	110	70			26.6	92	0	1	184	114	57	66	92	27	37	0.3	17	3.51	78	0	1	Pouco Ativo	1	0	0	1	437
34	0	0	0	0	0	0	108	74	74	1.87	21.3	79	0	0	180	122	46	60	88	25	32	0.2	18	1.66	46	0	0	Ativo	1	0	0	1	438
36	0	0	1	0	0	0	120	75	77	1.83	23.2	85	0	0	223	155	55	64	95	23	33	0.3	16	4.29	67	0	0	Muito Ativo	1	0	0	1	439
37	0	0	1	0	1	0	115	70	79	1.83	23.6	88	0	0	164	91	64	46	84	30	43	0.3	16	4.05	56	0	0	Ativo	2	0.956284	0	1	439
44	0	0	0	0	0	0	130	80	66	1.66	24	81	0	0	235	161	60	72	91	27	15	0.7	39	1.11	99	0	0	Pouco Ativo	1	0	0	1	440
47	0	0	1	0	0	0	120	84	68	1.65	25.2	82	0	0	247	157	66	119	77	23	19	1	51	1.1	81	0	1	SedentÃ¡rio	2	3.5929	0	1	440
51	0	0	0	0	0	0	120	70			24.8	93	0	0	175	92	69	71	86	25	40	0.7	19	1.26	49	0	0	Ativo	1	0	1	1	441
52	1	0	0	0	0	0	120	80			28.3	90	0	0	260	172	66	109	99	33	60	13	35	2.3	73	0	1	Pouco Ativo	1	0	1	0	442
45	0	0	0	0	0	0	110	70			26.3	83	0	0	186	114	59	64	85	28	26	8.7	25		62	0	1	Muito Ativo	2	1.99454	0	1	443
43	0	0	0	0	0	0	120	80			26.6	90	0	0	193	124	52	84	88	28	45	1.1	26	3.45	52	0	1	Ativo	1	0	0	1	443
39	0	0	0	0	0	0	120	80	127	2.02	27.6	108	0	0	168	103	34	156	91	23	26	7.8	19	3.87	61	0	1	SedentÃ¡rio	1	0	1	1	444
57	0	0	1	0	0	0	110	70			27.2	93	0	0	222	143	42	186	110	28	29	0.7	43	2.7	54	0	1	Ativo	1	0	1	1	445
61	0	0	1	0	0	0	120	70	75	1.65	27.7	93	0	0	210	128	36	230	113	25	38	0.3	35	2.56	46	0	1	Pouco Ativo	2	4.38525	1	1	445
62	0	1	1	1	0	0	140	80	75	1.67	27.5	96	1	0	176	101	44	157	100	24	31	0.6	18	3.22	36	0	1	Ativo	3	1.00546	1	1	445
45	0	0	1	1	1	0	110	80			28	108	0	0	172	91	29	330	98	28	42	1	42	0.92	85	0	1	Pouco Ativo	1	0	0	1	446
46	0	1	1	1	0	0	130	90			28.8	106	1	0	183	82	27	503	89	29	34	1	39	1.16	81	0	1	Pouco Ativo	2	1.10929	1	1	446
56	0	0	0	0	0	0	120	80	69	1.62	26.3	96	0	0	206	113	59	170	98	24	28	0.8	14	1.84	72	0	1	SedentÃ¡rio	1	0	0	0	447
57	0	0	1	0	0	0	120	80	67	1.62	25.8	89	0	0	241	157	56	138	102	21	20	0.8	11	1.79	86	0	1	Ativo	2	1.28142	0	0	447
60	0	0	0	0	0	0	140	80	90	1.81	27.6	104	0	0	183	116	43	122	103	27	30	2.3	49	0.38	69	0	1	SedentÃ¡rio	1	0	1	1	448
40	0	0	0	0	0	0	120	80			25.4	88	0	0	214	147	46	106	92	21	22	1.3	27	1.83	78	0	1	Ativo	1	0	0	1	449
43	0	0	1	0	0	0	140	86	89	1.81	27	91	0	0	231	164	49	90	92	21	14	0.5	35	4.54	68	0	1	Ativo	2	2.5765	0	1	449
39	0	0	0	0	0	0	113	73	75	1.78	23.7	94	0	1	250	170	43	187	87	21	30	0.7	27		47	0	0	Ativo	1	0	0	1	450
43	0	0	0	0	0	0	100	80			24.3	91	0	0	220	138	64	91	81	44	52	0.7	82	10.26	98	0	0	Pouco Ativo	1	0	0	1	451
45	0	0	1	0	0	0	115	80	80	1.79	25.2	93	0	0	212	137	54	105	79	50	63	1.2	80	8.33	85	0	1	Pouco Ativo	2	1.33333	0	1	451
47	0	0	1	0	0	0	120	70	78	1.79	24.4	95	0	0	208	138	52	92	83	23	37	0.7	97	0.38	82	0	0	Pouco Ativo	3	2.79508	0	1	451
37	0	0	0	0	0	0	110	70			22.3	87	0	0	180	128	28	122	70	39	79	1.8	52	1.69	93	0	0	SedentÃ¡rio	1	0	0	1	452
47	0	0	0	0	0	0	110	70	68	1.67	24.6	78	0	0	163	85	65	65	77	20	19	0.7	10	1.32	42	0	0	Ativo	1	0	0	0	453
41	0	0	1	0	0	0	113	73	67	1.69	23.5	86	0	0	211	136	50	126	93	22	29	0.2	23	1.4	50	0	0	Pouco Ativo	3	0.765027	0	1	454
45	0	0	1	0	0	0	120	83	70	1.7	24.4	88	0	0	233	167	49	83	92	26	28	0.7	26	1.68	47	0	0	Pouco Ativo	6	0.95082	0	1	454
38	0	0	0	0	0	0	110	70			23.6	84	0	0	217	140	60	85	89	25	32	2.6	31	1.28	56	0	0	SedentÃ¡rio	1	0	0	1	454
43	0	0	1	0	0	0	114	74	68	1.7	23.7	88	0	0	215	137	49	146	87	22	25	0.3	24	1.12	48	0	0	Pouco Ativo	4	2.06557	0	1	454
44	0	0	1	0	0	0	112	70	66	1.7	23.1	86	0	0	228	161	53	69	88	22	32	0.3	22	1.1	46	0	0	Pouco Ativo	5	1.11475	0	1	454
40	0	0	1	0	0	0	120	80	67	1.7	23.2	86	0	0	230	158	45	134	90	20	30	0.5	25		44	0	0	SedentÃ¡rio	2	2.20219	0	1	454
47	0	0	0	0	0	0	114	74	68	1.79	21.5	79	0	0	175	111	44	100	85	24	26	0.1	20	1.37	59	0	0	Pouco Ativo	1	0	0	1	455
43	0	0	0	0	0	0	107	70	64	1.73	21.4	74	0	0	180	108	60	61	79	22	20	0.5	32	2.8	42	0	0	Pouco Ativo	2	0.745902	0	0	456
42	0	0	0	0	0	0	100	70	64	1.73	21.5	72	0	0	190	108	69	64	86	20	24	0.4	34	2.02	63	0	0	SedentÃ¡rio	1	0	0	0	456
50	0	0	1	0	0	0	120	80			27.2	97	0	1	201	129	34	192	89	28	64	0.8	85	4.82	57	0	1	Pouco Ativo	1	0	1	1	457
52	0	0	1	0	0	0	126	82	75	1.68	26.6	96	1	1	229	164	33	316	106	27	59	1.5	101	3.23	53	0	1	Pouco Ativo	2	2.06557	1	1	457
52	0	0	1	0	0	0	120	90	76	1.68	27.1	96	0	1	203	135	34	171	90	32	47	1	78	4.1	49	0	1	SedentÃ¡rio	3	0.893443	0	1	457
53	0	1	1	1	0	1	120	80	74	1.68	26.3	92	0	1	225	143	37	225	97	29	43	2.2	63	3.91	53	0	1	Pouco Ativo	4	1.03552	1	1	457
57	0	1	1	1	1	1	130	84	97	1.74	32.3	105	0	0	203	120	62	104	92	33	48	0.9	96	1.3	65	0	1	Pouco Ativo	1	0	1	1	458
58	0	1	1	1	1	1	130	90	101	1.73	33.8	114	0	0	181	102	58	105	91	33	54	0.7	104		64	0	1	Ativo	2	1.80601	1	1	458
43	0	0	0	0	0	0	110	70	77	1.78	24.4	86	0	0	248	158	60	148	90	18	25	0.3	28	5.94	74	0	0	Ativo	1	0	0	1	459
49	0	1	1	1	1	0	124	82	63	1.62	24.2	89	0	0	217	138	47	161	86	27	20	2.5	19	2.14	53	0	0	Pouco Ativo	1	0	0	0	460
40	0	0	0	0	0	0	100	70			19.3	69	0	0	188	103	63	108	90	23	23	0.7	20	3.98	64	0	0	Pouco Ativo	1	0	0	0	461
49	0	0	0	0	0	0	120	80	78	1.74	25.8	101	0	0	256	188	40	139	78	23	33	2.3	28		101	0	1	Pouco Ativo	1	0	1	1	462
66	0	0	0	1	0	0	120	80	67.8		27.9	93	0	0	178	104	54	99	84	38	51	7.7	83	11.7	104	0	1	Ativo	1	0	0	0	463
54	0	0	1	0	1	0	126	76	75	1.72	25.6	89	0	0	159	93	37	143	91	30	50	1	27	3.72	70	0	1	Ativo	4	1.95355	1	1	464
49	0	0	0	0	0	0	120	80			25.3	89	0	0	238	169	38	156	85	40	38	2	30	4.21	86	0	1	Muito Ativo	1	0	0	1	464
52	0	0	1	0	1	0	120	80	74	1.71	25.6	90	0	0	179	102	41	182	74	48	84	0.7	34	5.66	71	0	1	Pouco Ativo	3	1.02732	0	1	464
56	0	0	1	0	1	0	110	70	76	1.71	26.1	88	0	0	175	109	36	148	80	44	58	0.7	24	5.33	61	0	1	Ativo	6	1.01639	1	1	464
55	0	0	1	0	1	0	110	80	74	1.71	25.5	85	0	0	163	102	36	124	89	47	52	0.7	28	4.95	68	0	1	Ativo	5	1.03279	1	1	464
51	0	0	0	0	0	0	110	70	73	1.71	25	88	0	0	233	171	38	118	82	30	42	0.7	25		74	0	1	Ativo	2	1.95628	0	1	464
53	0	0	1	0	0	0	140	90			23.2	79	0	0	236	161	63	59	80	30	16	1	8	0.98	72	0	0	Muito Ativo	1	0	0	0	465
53	0	0	1	0	0	0	110	70	88	1.88	24.8	90	0	0	197	125	52	101	94	20	32	0.3	16	0.65	53	0	0	Pouco Ativo	1	0	0	1	466
50	0	0	1	0	0	0	114	80	86	1.81	26.4	97	0	0	192	127	38	133	100	26	40	0.3	45	2	56	0	1	Ativo	5	1.5082	1	1	467
45	0	0	1	0	0	0	110	70	85	1.8	26.4	97	0	0	204	138	38	138	101	30	38	0.3	52	2	54	0	1	Pouco Ativo	2	2.75683	1	1	467
49	0	0	1	0	0	0	120	80	83	1.81	25.5	97	0	0	177	119	36	110	102	23	34	0.2	41	2.27	64	0	1	Ativo	4	1.68852	1	1	467
42	0	0	0	0	0	0	120	80			26.8	97	0	0	184	121	37	132	97	26	43	0.36	42	2.11	58	0	1	Pouco Ativo	1	0	1	1	467
47	0	0	1	0	0	0	110	78	84	1.8	26.1	95	0	0	191	120	45	132	92	22	37	0.1	43	1.86	52	0	1	Ativo	3	2.93443	0	1	467
44	0	0	0	0	0	0	110	70			21.3	71	0	0	193	123	54	81	76	18	29	0.51	14	1.1	34	0	0	SedentÃ¡rio	1	0	0	0	468
55	0	1	0	1	0	0	140	90	70	1.73	23.7	84	0	0	209	136	53	102	102	25	23	0.2	34	1.63	52	0	0	Pouco Ativo	3	4.57377	1	1	469
48	0	0	1	0	0	0	130	80			25.2	85	0	0	190	123	46	104	100	23	31	0.2	18	1.52	52	0	1	Pouco Ativo	1	0	0	1	469
50	0	0	0	0	0	0	150	90	77	1.73	26	92	0	0	225	151	50	122	109	24	36	0.3	33	2.87	53	0	1	Pouco Ativo	2	2.13115	1	1	469
56	0	0	0	1	0	0	135	80	72	1.73	24.1	90	0	0	190	122	37	154	98	17	24	0.7	22	2.15	48	0	0	Pouco Ativo	4	0.994536	1	1	469
42	0	0	0	0	0	0	120	80	77	1.73	25.8	94	0	0	222	146	48	142	101	20	34	0.5	31	2.02	67	0	1	Pouco Ativo	1	0	1	1	470
43	0	0	1	0	0	0	110	70	76	1.74	25.2	92	0	0	207	129	53	125	89	21	26	0.6	26	1.84	57	0	1	Ativo	2	1.14208	1	1	470
66	0	0	1	0	1	0	112	70	58	1.47	27.2	95	0	0	121	66	32	113	75	29	35	0.5	31	2.69	80	0	1	Ativo	1	0	0	0	471
52	0	0	1	0	1	0	105	75	76	1.69	26.7	96	0	1	149	76	51	112	88	22	32	0.8	21	0.99	87	0	1	SedentÃ¡rio	1	0	0	0	472
53	0	0	1	0	0	0	108	68	77	1.69	27	92	0	1	243	167	40	180	81	20	28	1.6	30	0.29	80	0	1	Pouco Ativo	2	1.03552	0	0	472
27	0	0	0	0	0	0	110	78	73	1.74	24.2	89	0	1	218	138	42	189	83	35	68	1.9	47	1.53	71	0	0	Pouco Ativo	1	0	1	1	473
34	0	0	0	0	0	0	130	80	74	1.76	24.1	87	0	1	215	147	36	158	85	50	109	8.5	87	0.9	95	0	0	Pouco Ativo	2	1.09563	0	1	474
37	0	0	1	0	0	0	125	91	71	1.75	23.3	85	0	1	216	159	39	90	78	25	38	0.3	21	0.44	55	0	0	Muito Ativo	3	2.89071	0	1	474
33	0	0	0	0	0	0	120	80	70	1.76	22.8	83	0	1	248	183	40	125	86	34	64	0.3	41	0.88	68	0	0	Pouco Ativo	1	0	0	1	474
57	0	1	0	0	1	0	130	80			36.1	111	0	0	126	70	37	97	88	40	55	4.1	40	2.2	46	0	1	Ativo	2	2.36885	1	1	475
54	0	1	0	1	0	0	130	80			38.8	114	1	0	238	167	34	186	95	31	56	2.9	54	3.05	70	0	1	Ativo	1	0	1	1	475
61	0	0	1	1	1	0	120	75	100	1.8	31	104	0	0	177	92	41	219	121	29	30	0.3	49	4.01	72	0	1	Ativo	1	0	0	1	476
25	0	0	0	0	0	0	110	76			22.5	80	0	0	216	147	59	51	82	26	26	2.5	25	3.53	71	0	0	Pouco Ativo	1	0	0	1	477
46	0	0	0	0	0	0	120	80			28.2	104	0	0	217	158	29	150	89	29	40	11.6	34	1.12	95	0	1	SedentÃ¡rio	1	0	0	1	478
49	0	0	1	0	0	0	120	80	86	1.8	26.8	98	0	0	215	164	34	87	82	28	19	2.9	20	1.14	85	0	1	Pouco Ativo	3	1.84973	0	1	478
48	0	0	1	0	0	0	110	70			28.7	98	0	1	231	165	31	177	92	32	29	1.6	38	1.07	93	0	1	SedentÃ¡rio	2	1.81967	0	1	478
58	0	1	0	1	1	0	136	80			24.8	95	0	0	168	84	46	188	98	29	36	5.2	35	0.49	73	0	0	SedentÃ¡rio	2	1.22678	0	1	479
59	0	1	0	1	1	0	120	80	78	1.71	26.5	98	1	0	143	51	33	297	105	22	38	3	37	0.02	83	0	1	SedentÃ¡rio	3	1.00546	1	1	479
57	0	1	0	0	1	0	140	90			26	98	1	1	169	81	56	160	101	28	40	3.8	41	1.93	69	0	1	SedentÃ¡rio	1	0	0	1	479
36	0	0	0	0	0	0	100	65	58	1.64	21.6	79	0	0	165	58	80	136	81	17	24	1.9	22	2.48	48	0	0	SedentÃ¡rio	1	0	0	0	480
38	0	0	0	0	0	0	100	70	62	1.65	22.9	85	0	0	162	66	69	137	77	18	16	3	21	1.72	38	0	0	Ativo	2	2.45628	0	0	480
46	0	0	1	1	1	0	130	90			24.2	95	1	0	184	94	38	259	84	29	36	2.1	17	1.07	42	0	0	Pouco Ativo	1	0	1	1	481
62	0	0	1	0	0	0	120	80			25.2	90	0	0	231	152	55	121	91	38	46	1.4	28	1.53	61	0	1	Ativo	1	0	0	1	482
66	0	0	1	0	0	0	115	80	73	1.72	24.8	91	0	0	215	149	52	69	89	31	35	2.1	23	0.92	49	0	0	Ativo	3	1.8306	0	1	482
64	0	0	1	0	0	0	110	70	74	1.71	25.4	91	0	0	230	151	53	132	86	33	39	1.9	30	1.74	56	0	1	Ativo	2	3.27322	0	1	482
46	0	1	1	1	1	0	113	77	85	1.64	31.7	98	0	0	223	133	34	281	98	32	27	6	37	2	89	0	1	Pouco Ativo	1	0	1	0	483
34	0	0	0	0	0	0	120	80	84	1.76	27.2	105	0	0	194	140	40	71	90	31	61	3.7	44	2.87	52	0	1	SedentÃ¡rio	2	3.71585	1	1	484
31	0	0	0	0	0	0	130	80			25.2	92	0	0	187	133	38	78	92	26	56	1.3	26	2.52	47	0	1	Pouco Ativo	1	0	1	1	484
56	0	1	1	1	1	0	130	90	104	1.82	31.4	114	1	0	221	101	26	634	106	39	33	9.9	51	1.64	76	0	1	Pouco Ativo	2	1.78142	1	1	485
54	0	1	1	1	1	0	125	85	104	1.81	31.8	113	0	0	217	121	32	400	98	28	36	19.2	54	1.11	74	0	1	SedentÃ¡rio	1	0	1	1	485
47	0	0	1	0	0	0	110	70	92.4	1.84992	27	94	0	0	240	159	59	112	87	36	43	0.4	25	1.11	45	0	1	Ativo	2	1.88525	0	1	486
46	0	0	1	0	0	0	120	80			24.9	86	0	0	203	133	61	45	88	68	37	0.7	19	1.63	40	0	0	Muito Ativo	1	0	0	1	486
56	0	0	1	0	1	0	115	70	93	1.72	31.4	106	0	0	225	150	51	122	84	35	52	2.1	41	2.81	51	0	1	Pouco Ativo	1	0	1	1	487
45	0	0	1	0	1	0	120	80	92	1.93	24.8	94	0	0	154	88	48	92	85	28	41	1.4	43	2.16	45	0	0	Ativo	4	1	1	1	488
40	0	0	1	0	0	0	130	80	89	1.94	23.7	89	0	0	244	172	50	108	96	28	22	1.1	34	1.69	55	0	0	SedentÃ¡rio	1	0	0	1	488
44	0	0	1	0	1	0	110	70	94	1.93	25.3	97	0	0	177	102	44	157	92	35	62	3.7	42	2.7	50	0	1	Pouco Ativo	3	1.95902	1	1	488
42	0	0	1	0	0	0	110	70	92	1.94	24.3	92	0	0	242	171	48	114	85	29	38	4.8	39		52	0	0	Ativo	2	2.02732	0	1	488
70	0	0	1	1	0	0	140	100	85	1.66	30.9	110	0	0	224	131	50	217	88	26	35	1	27	2.51	65	0	1	Muito Ativo	2	2.08197	1	1	489
69	0	1	0	1	0	0	170	100			29.6	104	0	0	154	66	56	162	91	22	36	0.3	20	3.08	85	0	1	Pouco Ativo	1	0	1	1	489
74	0	1	1	1	0	0	148	90	80	1.66	29.1	110	0	0	217	111	65	207	86	26	28	0.7	27		70	0	1	Ativo	3	3.20219	1	1	489
38	0	0	0	0	0	0	120	80	64	1.66	23.5	82	0	1	193	124	53	81	80	21	17	1.5	14	1.04	50	0	0	Pouco Ativo	2	1.20219	0	0	490
37	0	0	0	0	0	0	100	60	67	1.65	24.8	79	0	0	196	119	51	132	84	29	29	3.7	11	0.05	79	0	0	Ativo	1	0	0	0	490
46	0	1	0	1	0	0	120	80	72	1.61	27.7	92	0	0	175	117	41	86	79	21	20	0.8	24	3.14	39	0	1	Pouco Ativo	1	0	0	0	491
53	0	0	1	0	1	0	103	65	62	1.66	22.8	79	0	0	195	94	90	54	83	37	31	15.4	24	2.06	79	0	0	Ativo	3	2.15027	0	0	492
55	0	0	1	0	1	0	110	70	63	1.65	23.4	77	0	0	178	81	86	53	82	27	25	0.7	32	1.89	67	0	0	Pouco Ativo	4	1.07104	0	0	492
51	0	0	1	0	1	0	100	70	60	1.51	22	71	0	0	193	98	86	46	86	26	27	0.3	25		75	0	0	Pouco Ativo	2	1.96175	0	0	492
49	0	0	1	0	1	0	90	64	59	1.65	21.7	73	0	0	159	67	82	52	86	31	19	0.5	23	1.82	91	0	0	Pouco Ativo	1	0	0	0	492
65	0	0	0	0	0	0	110	70	84	1.78	26.6	94	0	0	196	124	56	79	87	30	28	3.2	22	2.24	62	0	1	Ativo	2	1.3388	0	1	493
67	0	0	0	0	0	0	122	78	84	1.77	27.1	103	0	0	183	113	55	76	98	29	28	1.2	26	2.85	58	0	1	Ativo	3	2.1612	0	1	493
64	0	0	0	0	0	0	110	70	82	1.78	25.9	98	0	0	172	110	50	61	93	31	26	0.9	16	1.4	71	0	1	Ativo	1	0	0	1	493
69	0	0	0	0	0	0	110	70	85	1.77	27.1	100	0	0	165	101	48	80	103	23	26	3.3	27	1.85	65	0	1	Ativo	4	1.14208	1	1	493
50	1	0	0	0	0	1	130	80	82	1.63	30.7	104	1	0	202	125	41	178	155	29	49	2.1	47	1.88	66	0	1	Pouco Ativo	2	1.0765	1	0	494
49	0	0	0	0	0	0	120	80	80	1.63	30.1	97	1	0	212	122	45	224	149	33	53	3.2	50	1.89	64	0	1	SedentÃ¡rio	1	0	1	0	494
50	0	1	1	1	0	0	136	90	87	1.76	28.2	102	0	0	264	194	45	125	89	43	83	1.1	38	1.91	47	0	1	Muito Ativo	1	0	1	1	495
54	0	1	1	1	0	0	130	90	89	1.76	28.8	103	1	0	227	160	37	151	100	26	54	2.9	42	2.7	47	0	1	Muito Ativo	2	3.5929	1	1	495
40	0	0	0	0	0	0	100	70	78	1.75	25.6	86	0	0	190	125	53	58	85	29	32	1.1	31	2.42	53	0	1	Ativo	3	1.87158	0	1	496
38	0	0	0	0	0	0	110	80	77	1.74	25.3	88	0	0	182	124	49	43	90	26	25	0.7	29	2.29	66	0	1	Ativo	2	2.21858	0	1	496
35	0	0	0	0	0	0	110	70	76	1.74	25.2	87	0	0	180	117	53	50	80	27	28	2	20	2.37	60	0	1	Ativo	1	0	0	1	496
72	1	1	0	0	0	0	140	90			31.1	111	1	0	215	136	42	186	180	27	46	3.9	52	5.78	71	0	1	Ativo	1	0	1	1	497
56	0	0	1	0	1	0	110	70	73	1.73	24.7	85	0	0	174	106	44	119	95	27	31	0.6	33	1.99	52	0	0	Muito Ativo	2	1.30055	0	1	498
54	0	0	1	0	1	0	108	68	69	1.71	23.8	84	0	0	162	89	51	110	86	25	35	0.2	24	1.75	46	0	0	Muito Ativo	1	0	0	1	498
57	0	0	1	0	1	0	120	75	72	1.73	24.2	82	0	0	153	89	47	87	95	26	26	0.6	22	1.88	48	0	0	Muito Ativo	3	1.54918	0	1	498
38	0	0	0	0	0	0	118	70	91	1.82	27.5	106	0	0	213	138	52	114	80	30	48	1.7	28	1.37	51	0	1	Pouco Ativo	2	5.33333	1	1	499
33	0	0	0	0	0	0	120	80			26.2	100	0	0	199	128	48	116	85	27	38	1.6	18	1.43	62	0	1	Pouco Ativo	1	0	0	1	499
41	0	0	0	0	0	0	110	80			26.2	95	0	0	179	96	53	150	88	25	26	0.9	16	1.69	65	0	1	Ativo	3	3.63661	1	1	499
59	0	0	0	0	0	0	138	88	90	1.86	26.1	96	0	0	175	106	51	89	89	19	27	0.7	44	2.81	75	0	1	Ativo	3	0.983607	1	1	500
60	0	0	0	0	0	0	140	90	93	1.86	26.9	103	0	0	171	105	56	48	97	26	36	0.9	38	2.53	79	0	1	Muito Ativo	4	0.620219	1	1	500
56	0	0	0	0	0	0	140	86			27	106	0	0	177	124	41	60	92	31	57	0.5	48	2.3	77	0	1	Ativo	1	0	1	1	500
58	0	0	0	0	0	0	130	90	84	1.86	24.5	95	0	0	181	121	53	37	75	23	30	4.5	51	1.44	70	0	0	Ativo	2	2.30601	1	1	500
61	0	1	0	1	0	0	120	80	92	1.85	26.8	102	0	0	185	127	45	66	82	24	46	0.5	49	4.08	53	0	1	Muito Ativo	5	0.833333	1	1	500
63	0	1	0	1	0	0	120	84	91	1.86	26.3	98	0	0	155	99	42	69	78	24	34	0.5	27	3.25	56	0	1	Pouco Ativo	6	2.43989	1	1	500
47	0	0	0	0	0	0	100	60	52	1.62	20	66	0	0	163	104	48	55	97	17	15	0.5	14	1.47	49	0	0	Pouco Ativo	1	0	0	0	501
64	0	0	1	0	0	0	140	90			28.2	101	1	0	193	114	38	205	99	36	45	1.3	42	1.99	74	0	1	Pouco Ativo	1	0	1	1	502
48	0	0	1	0	1	0	112	72	98	1.82	29.8	110	0	0	144	77	49	89	95	21	24	0.3	29	0.15	41	0	1	Ativo	1	0	0	1	503
60	1	1	1	1	1	1	130	80			30.3	99	0	0	167	92	53	108	105	22	38	3	27	1.38	84	0	1	Pouco Ativo	2	3.06011	1	0	504
58	0	0	1	1	0	1	140	90	81	1.59	32.1	103	1	0	206	122	47	183	110	22	37	2	31	3.78	68	0	1	Pouco Ativo	1	0	1	0	504
30	0	0	1	0	0	0	120	80			28.7	103	0	0	217	144	39	170	88	31	58	3.1	28	3.34	94	0	1	Pouco Ativo	1	0	1	1	505
52	0	0	1	0	1	0	110	80	76	1.81	23.3	89	0	0	128	77	37	70	87	36	34	1	25	1.07	46	0	0	Muito Ativo	2	1.62295	0	1	506
50	0	0	1	0	1	0	110	70	79	1.81	24.3	88	0	0	140	81	30	147	80	47	64	0.1	35	2.2	50	0	0	Muito Ativo	1	0	0	1	506
48	0	1	1	1	1	0	150	100			28.3	94	0	1	142	67	54	105	89	32	47	1.5	38	3.87	69	0	1	Ativo	1	0	0	1	507
32	0	0	0	0	0	0	150	90			37	115	0	0	253	189	44	99	97	34	53	6.1	41	1.61	75	0	1	Pouco Ativo	1	0	1	1	508
55	0	0	0	0	0	0	110	70			23	87	0	0	188	99	69	102	86	32	31	0.7	28	2.99	70	0	0	Ativo	1	0	0	1	509
53	0	0	1	0	0	0	100	70	59	1.64	21.9	80	0	0	216	150	53	67	85	26	15	1.2	13	2.08	53	0	0	Ativo	2	1.54098	0	1	510
52	0	0	1	0	0	0	110	70			21.3	76	0	0	232	149	61	109	82	28	23	0.7	18	2.75	61	0	0	Ativo	1	0	0	1	510
52	0	1	0	1	0	0	140	90			23.6	63	0	0	186	105	59	111	95	19	33	0.32	17	1.29	57	0	0	Pouco Ativo	1	0	0	0	511
54	0	0	0	1	0	0	110	60			21.1	70	0	0	153	74	65	68	88	22	25	3.4	17	0.96	61	0	0	SedentÃ¡rio	2	2.11202	0	0	511
43	0	0	0	0	0	0	90	70	51	1.65	18.8	69	0	0	158	79	67	62	81	33	35	0.8	14	2.06	66	0	0	Pouco Ativo	1	0	0	0	512
48	0	0	0	0	0	0	108	80	55	1.66	20.1	69	0	0	174	105	58	53	78	21	26	0.5	24	1.35	54	0	0	Pouco Ativo	2	4.53552	0	0	512
52	0	0	0	0	0	0	118	68	53	1.68	18.8	65	0	1	214	134	71	46	134	19	18	1.6	23	0.44	59	0	0	Ativo	1	0	0	0	513
63	0	0	1	1	1	0	130	70	81	1.77	26.1	91	1	0	158	77	41	201	96	45	45	4.1	88	1.93	62	0	1	Ativo	1	0	1	0	514
49	0	0	1	0	0	0	123	80	102	1.83	30.7	102	0	0	284	213	45	132	84	42	62	10.6	53	2.19	82	0	1	Ativo	1	0	1	1	515
51	0	0	1	0	0	0	118	78	95	1.83	28.5	98	0	0	209	146	44	96	88	30	34	1.8	32	2.21	81	0	1	Ativo	2	1.87705	0	1	515
55	0	0	1	0	1	1	120	80	93	1.72	31.7	99	0	0	217	90	30	574	95	44	59	1.3	34	0.2	61	0	1	Ativo	1	0	1	1	516
59	0	0	0	0	0	0	120	80			24	86	0	0	205	124	31	250	225	24	37	1.4	29	1.06	75	0	0	Pouco Ativo	1	0	0	1	517
61	1	1	1	0	1	1	130	80	87	1.69	30	106	1	0	147	81	38	141	116	21	29	0.2	27	1.89	58	0	1	Ativo	2	2.04918	0	1	517
62	1	1	1	1	1	1	120	80	87	1.7	30.2	106	1	0	152	78	33	206	157	24	50	0.3	25		63	0	1	SedentÃ¡rio	3	2.44262	1	1	517
66	1	1	1	1	1	1	130	90			30.3	110	1	0	120	53	26	207	134	20	30	0.6	17	1.27	50	0	1	Pouco Ativo	4	3.71311	1	1	517
43	0	0	0	0	0	0	110	70			22.7	71	0	0	132	62	64	30	86	26	30	1.8	12	2.16	42	0	0	Ativo	1	0	0	0	518
52	0	0	1	0	1	0	122	80	93	1.78	29.4	110	0	0	215	148	36	155	79	52	55	3.1	28		61	0	1	Ativo	1	0	1	1	519
54	0	0	1	0	1	0	120	70	90	1.77	28.7	109	0	0	175	94	29	259	85	39	52	8.6	23	1.51	76	0	1	Ativo	3	0.918033	1	1	519
53	0	0	1	0	1	0	120	80	92	1.78	29.1	109	0	0	196	126	34	179	88	41	43	2	21	1.78	64	0	1	Ativo	2	0.956284	1	1	519
51	0	0	1	0	0	0	130	80	80	1.7	27.6	101	1	0	188	95	43	252	100	27	61	1.8	280	0.76	61	0	1	SedentÃ¡rio	1	0	1	1	520
54	0	1	0	1	0	0	110	70	62	1.59	24.4	83	0	1	211	139	52	99	80	24	18	1.6	18	1.47	81	0	0	SedentÃ¡rio	2	3.22404	0	0	521
52	0	1	0	1	0	0	120	70			28.3	90	0	1	238	157	63	92	83	21	36	4.6	26	2.07	89	0	1	Ativo	1	0	1	0	521
55	0	0	1	0	0	0	130	80	70	1.8	21.6	82	0	0	198	129	57	61	95	20	30	0.9	27	3.32	47	0	0	Ativo	1	0	0	1	522
54	0	0	1	0	0	0	118	72	88	1.77	28.2	100	0	0	246	160	64	109	90	37	26	3.4	23	2.85	59	0	1	Muito Ativo	1	0	1	1	523
55	0	0	1	0	0	0	115	80	89	1.76	28.8	100	0	0	256	166	68	109	87	35	30	0.6	29		60	0	1	Muito Ativo	2	1.30055	1	1	523
33	0	0	1	0	1	0	120	80	85	1.82	25.8	92	0	0	192	102	72	88	84	48	90	0.5	96		55	0	1	Ativo	1	0	0	1	524
44	0	0	0	0	0	0	110	70			24.8	89	0	0	167	103	51	64	86	34	30	0.4	16	2.13	73	0	0	Ativo	1	0	0	1	525
51	0	1	1	1	1	1	134	80			27.1	100	1	0	197	119	31	318	177	27	69	1.5	33	1.59	66	0	1	Ativo	4	1.28142	1	1	526
50	1	1	1	1	0	1	140	95	85	1.75	27.8	102	1	0	154	92	25	388	258	24	55	4.3	28	1.1	116	0	1	Ativo	3	1.13115	1	1	526
49	1	1	1	1	0	1	130	90	87	1.74	28.6	102	1	0	186	97	39	248	179	24	55	1.6	38		61	0	1	Ativo	2	3.63115	1	1	526
45	1	1	1	1	1	1	140	90			28	99	0	0	162	93	41	138	126	33	48	0.7	27		48	0	1	SedentÃ¡rio	1	0	1	1	526
59	0	1	0	1	0	0	144	94	95	1.8	29.6	104	1	0	183	116	38	144	104	24	36	1.7	35	0.65	55	0	1	Pouco Ativo	1	0	1	1	527
56	0	0	0	0	0	0	120	70	83	1.78	26.1	87	0	0	232	152	61	97	92	35	27	1.5	18	3.16	53	0	1	Ativo	1	0	0	1	528
58	0	0	0	0	0	0	120	80	86	1.79	26.9	89	0	0	238	162	63	63	100	27	31	7.9	21	3.38	78	0	1	Pouco Ativo	2	1.65847	0	1	528
42	0	0	0	0	0	0	100	70			18.9	76	0	1	149	85	52	58	76	22	29	0.6	36	1.8	66	0	0	Ativo	1	0	0	0	529
64	0	0	1	0	0	0	120	80	79	1.76	25.6	102	0	0	212	136	56	101	81	22	22	0.8	32		66	0	1	Pouco Ativo	4	2.18579	0	1	530
67	0	0	1	0	0	0	110	70	83	1.76	26.5	101	0	0	204	133	46	126	76	23	31	1.3	30	3.43	61	0	1	SedentÃ¡rio	6	1.62022	0	1	530
61	0	0	0	0	0	0	110	70			25.8	95	0	0	206	135	55	80	78	27	31	1	48	2.83	64	0	1	SedentÃ¡rio	2	1.15847	0	1	530
60	0	0	0	0	0	0	120	80			25.1	93	0	0	208	138	53	83	82	21	32	0.7	28		68	0	1	Pouco Ativo	1	0	0	1	530
66	0	0	1	0	0	0	120	80	78	1.75	25.7	94	0	0	180	119	43	91	83	18	24	1.1	31	2.69	61	0	1	Pouco Ativo	5	1.46721	0	1	530
62	0	0	1	0	0	0	110	80	79	1.75	25.9	96	0	0	212	133	59	99	78	34	33	1.7	55	2.15	73	0	1	Pouco Ativo	3	2.06831	0	1	530
32	0	0	0	0	0	0	100	70	69	1.79	21.7	80	0	0	207	153	30	120	93	36	45	32.3	43	1.78	55	0	0	Pouco Ativo	1	0	0	1	531
49	0	0	1	0	1	0	120	80	73	1.61	28.1	96	0	0	249	173	51	126	102	40	62	2	53	1.37	92	0	1	SedentÃ¡rio	3	1.18306	1	1	532
46	0	0	1	0	0	0	130	82	70	1.61	26.8	87	0	0	276	203	50	113	98	29	25	2.8	42	1.71	106	0	1	SedentÃ¡rio	1	0	1	1	532
48	0	0	1	0	0	0	120	80	72	1.61	28	95	0	0	316	234	50	161	97	32	46	1.2	44		91	0	1	SedentÃ¡rio	2	2.21585	1	1	532
51	0	0	1	0	1	0	122	80	72	1.61	27.9	90	0	0	173	107	52	72	82	28	43	2.2	38	1.08	96	0	1	SedentÃ¡rio	5	0.84153	1	1	532
40	0	0	0	0	0	0	110	80	86	1.76	27.8	97	0	0	172	110	49	64	100	40	90	3	247	1.37	85	0	1	SedentÃ¡rio	2	1.60656	0	1	533
43	0	0	0	0	0	0	115	75	82	1.76	26.7	97	0	0	168	107	48	64	96	27	41	1	95	1	55	0	1	Ativo	4	1.57377	0	1	533
41	0	0	0	0	0	0	120	80	85	1.76	27.5	96	0	0	183	117	47	94	89	23	46	0.6	104		71	0	1	Pouco Ativo	3	1.60656	0	1	533
38	0	0	0	0	0	0	120	80	85	1.76	26.1	92	0	0	177	121	44	62	94	28	44	0.4	87	1.08	68	0	1	Pouco Ativo	1	0	0	1	533
44	0	0	0	0	0	0	120	80	65	1.77	20.9	73	0	0	187	96	82	47	82	26	22	0.2	21	1.07	54	0	0	Muito Ativo	1	0	0	1	534
65	0	0	0	0	0	0	150	90			25.7	95	0	0	183	102	59	112	94	23	39	0.3	12	1.71	39	0	1	Ativo	1	0	0	1	535
68	0	0	0	0	0	0	140	80			25.9	103	0	0	200	116	53	153	92	26	28	0.1	18		46	0	1	Ativo	2	2.27596	0	1	535
68	0	0	0	1	0	0	120	80	74	1.73	25	92	0	0	104	55	37	58	86	42	46	0.6	16	3.42	108	0	1	Ativo	1	0	0	1	536
72	0	0	0	1	1	0	118	82	66	1.71	22.7	88	0	0	140	79	51	52	106	45	52	0.6	18	1.86	79	0	0	Muito Ativo	2	3.10383	0	1	536
42	0	1	1	1	0	0	160	100			35.1	110	1	0	193	110	29	271	282	21	36	2.4	60	0.91	83	0	1	Pouco Ativo	1	0	1	1	537
43	1	1	1	1	1	1	134	82			31.2	105	1	1	140	76	31	165	86	23	27	6.8	37		51	0	1	Ativo	2	1.0929	1	1	537
61	0	0	1	0	1	0	120	70	75	1.6	29.6	93	0	1	191	116	50	126	85	23	26	2.9	19	0.76	89	0	1	SedentÃ¡rio	1	0	0	0	538
45	0	0	1	0	0	0	100	60	50	1.59	19.9	70	0	0	234	123	93	91	92	24	14	0.9	20	0.11	45	0	0	Muito Ativo	1	0	1	0	539
49	0	0	1	0	0	0	106	70	52	1.59	20.7	75	0	0	192	102	78	59	89	24	14	0	17	0	27	0	0	Muito Ativo	3	2.34973	0	0	539
46	0	0	1	0	0	0	110	70	51	1.59	20.1	74	0	0	187	67	104	82	88	27	24	0.1	25		37	0	0	Muito Ativo	2	2.06557	0	0	539
49	0	0	0	0	0	0	110	70			27.8	90	0	0	233	157	50	128	88	40	54	1.4	26	1.76	59	0	1	SedentÃ¡rio	1	0	0	1	540
41	0	1	0	1	0	0	110	80	77	1.72	26.3	93	0	0	212	154	39	94	96	20	26	3	24	1.63	73	0	1	SedentÃ¡rio	1	0	1	1	541
61	0	0	0	0	0	0	138	80			27.1	97	0	0	214	144	47	114	94	25	35	2.4	20	1.55	54	0	1	Ativo	1	0	0	1	542
44	0	0	0	0	0	0	120	80	81	1.77	25.9	91	0	1	271	196	53	110	90	32	38	1.3	55	2.06	65	0	1	Muito Ativo	1	0	0	1	543
49	0	0	0	0	0	0	112	78		1.77	27.2	96	0	1	260	180	48	158	81	32	55	4.5	77	2.73	68	0	1	Muito Ativo	2	5.53005	1	1	543
51	0	0	0	0	0	0	120	80			32.3	113	0	0	226	160	40	128	87	23	38	0.5	16	0.99	149	0	1	SedentÃ¡rio	1	0	1	1	544
46	0	0	0	0	0	0	110	80	64	1.68	22.3	80	0	1	189	113	54	108	79	24	28	1.6	73	0.8	67	0	0	Pouco Ativo	1	0	0	0	545
44	0	0	0	0	0	0	130	90	95	1.93	25.6	96	0	0	246	136	99	56	87	27	21	0.7	20	2.37	36	0	1	Muito Ativo	1	0	0	1	546
37	0	0	0	0	0	0	113	73	66	1.69	23.3	84	0	0	198	145	42	56	90	23	6	2.5	21	2.56	65	0	0	Muito Ativo	1	0	0	1	547
47	0	0	0	0	0	0	110	70			27.2	93	0	0	222	157	37	140	91	20	33	0.27	26	1.49	72	0	1	Muito Ativo	1	0	0	1	548
50	0	0	1	0	0	0	120	80	84	1.74	28	98	0	0	246	137	33	383	96	26	30	0.8	35		91	0	1	Ativo	3	2.36612	0	1	548
48	0	0	0	0	0	0	120	80			27.3	95	0	0	228	149	38	204	92	25	16	0.6	28	2.05	76	0	1	Muito Ativo	2	1.13115	0	1	548
37	0	0	0	0	0	0	122	80	85	1.92	23.1	87	0	0	145	95	33	84	87	23	26	6.9	13	2.02	81	0	0	Ativo	2	4.8306	0	1	549
32	0	0	0	0	0	0	120	80	88	1.91	24.1	86	0	1	185	118	39	141	83	22	25	2	15	2.59	75	0	0	Pouco Ativo	1	0	0	1	549
42	0	0	0	0	0	0	120	80	74	1.74	24.5	86	0	1	228	158	44	131	82	32	32	2.1	32	1.06	60	0	0	Ativo	1	0	0	1	550
20	0	0	0	0	0	0	110	70	49	1.52	21.4	70	0	1	168	101	56	56	74	22	24	0.2	13		42	0	0	Ativo	1	0	0	0	551
49	0	0	1	0	1	0	120	80	80	1.7	27.9	97	0	0	192	122	38	159	84	24	35	0.6	39		41	0	1	SedentÃ¡rio	2	1.86066	0	1	552
52	0	0	1	0	1	0	106	68	80	1.7	27.7	100	0	0	166	98	36	159	84	23	39	0.5	39	5.66	33	0	1	Pouco Ativo	3	2.73497	0	1	552
54	0	0	1	0	1	0	130	85	79	1.71	27.2	98	0	0	184	120	43	103	85	24	38	1.1	44	3.2	33	0	1	Pouco Ativo	5	0.986339	0	1	552
48	0	0	0	0	1	0	135	85	82	1.7	28.1	96	0	0	197	121	42	171	84	27	42	0.5	43	2.2	39	0	1	Pouco Ativo	1	0	0	1	552
53	0	0	1	0	1	0	110	70	78	1.71	26.7	99	0	0	187	114	44	144	85	23	37	0.4	39	4.6	28	0	1	Ativo	4	1.12842	0	1	552
48	0	0	0	0	1	0	120	80			24.6	90	0	0	177	94	53	148	108	41	50	0.8	108	1.51	66	0	0	Muito Ativo	1	0	0	1	553
62	0	1	0	1	0	0	140	95	115	1.71	39.3	125	1	0	180	99	35	229	97	23	25	2.1	36	16	76	0	1	SedentÃ¡rio	1	0	1	1	554
53	0	0	1	0	0	0	114	80	65	1.8	19.8	79	0	0	187	119	48	102	95	28	67	0.4	35	2.59	45	0	0	SedentÃ¡rio	4	2.03005	0	1	555
51	0	0	1	0	0	0	120	80	62	1.79	19.4	80	0	0	189	116	53	99	90	22	33	0.2	29		44	0	0	Pouco Ativo	3	2.0082	0	1	555
49	0	0	1	0	0	0	110	70	63	1.8	19.4	80	0	0	186	122	49	75	101	28	25	33.7	24		59	0	0	Pouco Ativo	2	2.02732	0	1	555
48	0	0	0	0	0	0	110	70			21.1	76	0	0	202	135	52	73	92	37	48	0.5	32		51	0	0	Ativo	1	0	0	1	555
48	0	0	1	0	0	0	120	80			23	87	0	0	251	158	79	72	82	25	20	1	14		58	0	0	Ativo	2	2.6776	0	0	556
45	0	0	0	0	0	0	110	80			24.1	84	0	0	217	116	80	104	89	21	37	1	14	2.3	66	0	0	SedentÃ¡rio	1	0	0	0	556
60	0	0	1	0	0	0	110	70	62	1.68	21.7	77	0	0	214	160	30	118	79	51	50	1.1	29	2.19	43	0	0	Ativo	3	1.05191	0	0	557
59	0	0	1	0	1	0	95	60	60	1.68	21.4	75	0	0	152	90	36	128	84	31	35	0.4	18	0.77	48	0	0	Ativo	2	0.907104	0	0	557
58	0	0	1	0	1	0	104	64	59	1.68	21.2	79	0	0	189	102	58	147	84	29	38	0.5	17	2.24	48	0	0	Muito Ativo	1	0	0	0	557
51	0	0	0	0	0	0	110	70	77	1.76	24.9	87	0	0	151	76	55	101	86	27	38	1.7	37		75	0	0	Ativo	5	1.05191	0	1	558
47	0	0	0	0	0	0	120	80			24.6	84	0	0	144	69	61	70	105	31	40	1.3	38	4.21	78	0	0	Pouco Ativo	1	0	0	1	558
50	0	0	0	0	0	0	120	80	81	1.75	26.6	94	0	0	177	82	69	130	83	36	50	2.1	54	4.08	78	0	1	Ativo	4	1.04645	0	1	558
48	0	0	0	0	0	0	110	70			25.8	94	0	0	151	78	60	67	96	71	43	2.1	36	4.38	67	0	1	Pouco Ativo	2	1.31694	0	1	558
52	0	0	0	0	0	0	105	75	76	1.75	24.8	86	0	0	144	57	75	58	86	30	38	1.1	36	3.64	63	0	0	Ativo	6	1.03005	0	1	558
49	0	0	0	0	0	0	110	70	79	1.75	25.9	88	0	0	170	87	72	54	97	32	38	3.9	50	3.66	83	0	1	Ativo	3	1.13661	0	1	558
39	0	0	0	0	0	0	110	70	54	1.65	20	77	0	0	200	84	107	47	82	26	26	0.2	28	1.23	44	0	0	Pouco Ativo	2	7.59016	0	0	559
31	0	0	0	0	0	0	100	70			20.4	69	0	0	213	95	105	66	76	22	30	1.6	23	2.81	54	0	0	Pouco Ativo	1	0	0	0	559
60	0	0	0	0	0	0	122	82			23.2	108	0	0	207	133	47	134	131	45	46	1.1	45	1.8	67	0	0	Ativo	1	0	1	1	560
47	0	1	1	1	0	0	120	80	68	1.63	25.6	85	0	0	193	123	29	205	87	17	31	1.1	27	2.98	61	0	1	Pouco Ativo	2	2.38525	1	0	561
51	0	1	1	1	0	1	120	80	68	1.63	25.8	87	0	0	168	96	31	207	98	19	34	1.6	22	3.22	57	0	1	Pouco Ativo	6	1.0082	1	0	561
45	0	1	0	1	0	0	140	95			25.2	82	0	0	158	99	35	118	91	21	34	1	23	3.82	71	0	1	Pouco Ativo	1	0	1	0	561
47	0	1	1	1	0	0	130	80	69	1.63	26	83	1	0	195	134	28	163	102	24	41	1.4	26	2.86	67	0	1	Pouco Ativo	3	1.00273	1	0	561
49	0	1	1	1	0	1	120	80	67	1.63	25.3	87	0	0	184	130	35	95	85	20	40	0.9	24	2.57	66	0	1	Pouco Ativo	5	1.03279	1	0	561
52	0	1	1	1	0	1	122	82	71	1.63	26.9	89	1	0	201	132	33	179	109	27	67	4.1	36	2.34	61	0	1	Pouco Ativo	7	2.01366	1	0	561
48	0	1	1	1	0	0	160	90	68	1.63	25.7	85	1	0	179	106	31	212	103	17	36	1.6	23	2.12	61	0	1	Pouco Ativo	4	0.937159	1	0	561
35	0	0	0	0	0	0	100	60			21.2	73	0	0	197	131	44	111	77	18	31	2.8	9	1.7	45	0	0	Ativo	1	0	0	0	562
38	0	0	0	0	0	0	100	60	65	1.74	21.4	72	0	0	204	132	54	88	82	23	20	0.3	17	1.99	52	0	0	Ativo	2	3.19126	0	0	562
51	0	0	0	0	0	0	140	90			24.7	102	1	0	202	138	38	128	102	25	21	0.6	25		44	0	0	Ativo	1	0	1	1	563
55	0	1	1	1	1	0	115	75	82	1.81	25.2	103	0	0	200	121	62	84	91	27	33	1.7	31	2	40	0	1	Pouco Ativo	3	1.33607	1	1	563
54	0	1	1	1	1	0	110	70	78	1.81	23.8	96	0	0	138	73	48	87	95	27	41	2.5	35	3.42	52	0	0	Pouco Ativo	2	3.86339	1	1	563
57	0	1	1	1	1	0	120	80			23.8	93	0	0	131	67	47	84	98	26	33	0.3	25	3.2	41	0	0	Pouco Ativo	4	2.31694	0	1	563
46	0	0	0	0	0	0	100	60	58	1.63	21.8	76	0	0	216	135	59	108	88	30	41	0.3	16	1.16	70	0	0	Ativo	1	0	0	0	564
56	0	1	1	1	1	0	130	80	84	1.63	31.7	99	0	0	157	82	53	108	86	26	42	3.2	32	2.62	78	0	1	SedentÃ¡rio	1	0	1	0	565
45	1	1	0	1	0	1	150	96			35	122	0	0	173	110	42	105	163	27	61	7.3	46	1.04	54	0	1	SedentÃ¡rio	1	0	1	1	566
62	0	0	1	0	1	0	140	90	74	1.74	24.5	91	0	0	235	151	58	128	96	23	30	2.7	50		42	0	0	Pouco Ativo	3	1.84426	1	1	567
47	0	0	1	0	0	0	110	70	58	1.6	22.9	79	0	0	139	78	44	85	93	31	49	3.2	20	1.56	47	0	0	Pouco Ativo	1	0	1	0	568
42	0	0	0	0	0	0	110	70			25.2	80	0	0	171	91	57	117	88	22	14	1.7	8	6.26	47	0	1	Pouco Ativo	1	0	0	0	569
39	0	0	1	0	0	0	110	70			19.9	64	0	0	262	195	52	77	72	27	30	0.9	23	0.02	67	0	0	SedentÃ¡rio	1	0	0	0	570
41	0	0	1	0	1	0	100	70	55	1.66	19.6	71	0	0	211	134	67	52	75	25	35	0.7	28		78	0	0	Ativo	2	2.65847	0	0	570
24	0	0	0	0	0	0	105	65	51	1.64	19.1	69	0	0	180	90	73	83	78	30	39	3.7	29	3.56	43	0	0	Pouco Ativo	1	0	0	0	571
45	0	0	0	0	0	0	110	70			21	70	0	0	203	120	67	80	86	19	27	0.4	9	1.59	37	0	0	SedentÃ¡rio	1	0	0	0	572
27	0	0	0	0	0	0	120	80	89	1.75	29.3	106	0	0	155	99	40	81	85	22	28	0.8	14	0.93	47	0	1	Pouco Ativo	1	0	0	0	573
50	0	0	1	0	0	0	120	80	82	1.71	28.2	103	0	1	267	174	44	247	74	37	96	1.8	80	3.01	70	0	1	Pouco Ativo	2	5.84153	1	1	574
45	0	0	1	0	0	0	120	80			26.4	95	0	0	238	156	40	211	75	30	59	0.6	55	2.39	63	0	1	SedentÃ¡rio	1	0	1	1	574
36	0	0	1	0	0	0	102	72	99	1.81	30.2	105	0	1	191	120	33	190	94	29	60	0.6	21	1.64	53	0	1	Ativo	2	0.964481	1	1	575
35	0	0	0	0	0	0	120	75	99	1.81	30.2	105	0	1	171	98	33	198	89	27	48	0.7	22	1.67	68	0	1	Muito Ativo	1	0	1	1	575
43	0	0	0	0	0	0	110	80	65	1.77	20.8	79	0	0	177	114	46	87	82	27	32	0.2	20	2.88	64	0	0	Muito Ativo	3	1.09563	0	1	576
41	0	0	0	0	0	0	110	70	64	1.77	20.4	82	0	0	191	130	44	84	71	23	18	0.1	24	3.93	84	0	0	Muito Ativo	2	3.87978	0	1	576
38	0	0	0	0	0	0	100	70			24	78	0	0	203	137	49	86	79	27	25	0.6	18	2.91	83	0	0	Ativo	1	0	0	1	576
37	0	0	1	0	0	0	120	80	77	1.79	24.3	88	0	0	253	170	36	236	104	29	48	0.7	29	3.02	71	0	0	Ativo	1	0	1	1	577
69	0	0	1	0	1	0	120	78			26	93	0	0	165	93	48	121	75	26	30	2.7	25	1.11	56	0	1	SedentÃ¡rio	1	0	1	1	578
34	0	0	0	0	0	0	100	70	67	1.67	24	78	0	0	179	99	66	71	80	22	24	0.5	12	0.32	55	0	0	Pouco Ativo	1	0	0	0	579
45	0	0	1	0	0	0	110	70	92	1.82	27.6	98	0	0	170	109	32	144	90	29	39	3.3	20	0.27	60	0	1	Muito Ativo	1	0	0	1	580
43	0	0	0	0	0	0	120	70			24	88	0	0	151	87	39	124	90	14	28	0.4	12	1.83	61	0	0	Pouco Ativo	1	0	0	1	581
24	0	0	0	0	0	0	110	70	79	1.83	23.8	79	0	0	190	119	64	33	73	41	49	0.2	18	1.75	87	0	0	Muito Ativo	1	0	0	1	582
40	0	0	0	0	0	0	100	60	54	1.59	21.3	74	0	0	206	113	73	100	86	26	18	3.3	15	3.01	75	0	0	SedentÃ¡rio	1	0	0	0	583
42	0	0	0	0	0	0	100	70	59	1.6	23	84	0	0	210	118	77	74	72	24	25	3.4	11		75	0	0	Pouco Ativo	2	2.43716	0	0	583
45	0	0	0	0	0	0	100	70			22.7	81	0	1	186	102	71	67	83	19	23	4.4	11	0.51	68	0	0	Pouco Ativo	3	3.01913	0	0	583
52	0	0	0	0	0	0	100	70	72	1.8	22.2	81	0	0	162	105	45	62	84	35	35	1.1	22	3.7	42	0	0	Muito Ativo	1	0	0	1	584
51	0	0	1	0	0	0	120	80	86	1.77	27.6	90	0	0	223	164	37	110	99	24	62	1.6	38	2.28	73	0	1	SedentÃ¡rio	1	0	1	1	585
57	0	1	1	1	0	0	130	80	83	1.77	26.6	94	0	0	256	169	52	174	95	22	24	1.7	22	1.4	72	0	1	Ativo	1	0	0	1	586
32	0	0	0	0	0	0	110	70	82	1.77	26.1	94	0	0	168	118	36	70	79	38	53	2.5	57	5.87	53	0	1	Pouco Ativo	1	0	1	1	587
29	0	0	0	0	0	0	100	60	89	1.88	25.2	97	0	1	236	152	69	75	89	31	32	0.3	26		92	0	1	SedentÃ¡rio	1	0	0	1	588
35	0	0	1	0	0	0	95	65	69	1.63	26	84	0	0	187	108	31	240	78	21	28	0.2	16	1.56	63	0	1	Pouco Ativo	1	0	0	0	589
71	0	1	0	1	1	1	110	70			30.2	106	0	0	146	74	51	104	93	22	30	0.1	24		75	0	1	Ativo	3	2.59016	1	1	590
69	0	1	1	1	1	0	120	80	77	1.65242	28.2	99	0	0	206	131	47	141	100	53	82	0.2	43	2.23	69	0	1	SedentÃ¡rio	2	1.86612	1	1	590
67	0	1	1	1	1	0	120	80			28.3	104	0	0	159	81	46	161	86	32	50	0.3	25	6.29	76	0	1	Pouco Ativo	1	0	0	1	590
46	0	0	1	0	1	0	126	80			30	104	0	0	275	185	39	255	78	30	40	1	44	6.44	57	0	1	Ativo	1	0	1	1	591
55	0	0	1	0	0	0	110	80	82	1.8	25.3	89	0	0	171	104	44	114	82	30	31	0.3	15	3.03	42	0	1	SedentÃ¡rio	4	1.75956	0	1	592
53	0	0	0	0	0	0	110	78	78	1.8	24.2	92	0	0	221	143	56	112	82	32	37	0.3	23		54	0	0	Ativo	3	2.72951	0	1	592
50	0	0	0	0	0	0	110	70	81	1.79	25.3	87	0	0	206	135	55	80	87	30	30	0.3	24	2.52	59	0	1	Ativo	2	1.94809	0	1	592
49	0	0	0	0	0	0	120	70			25.2	85	0	0	199	125	58	82	85	33	38	0.3	16	1.81	63	0	1	Ativo	1	0	0	1	592
49	0	0	0	0	0	0	120	80			24.6	96	0	0	212	136	48	138	87	21	23	0.6	20	2.81	51	0	0	SedentÃ¡rio	1	0	1	1	593
47	0	0	0	0	0	1	114	72	106	1.76	34	112	0	0	189	137	34	90	101	38	62	3	37	0.89	47	0	1	Ativo	1	0	1	1	594
37	0	0	0	0	0	0	120	74	82	1.82	25	89	0	0	185	120	53	60	74	28	34	0.6	22	2.83	62	0	1	Ativo	3	2.80874	0	1	595
34	0	0	0	0	0	0	120	80	73	1.82	22.1	77	0	0	177	105	63	47	81	27	42	0.2	19	2.97	52	0	0	Pouco Ativo	2	4.22131	0	1	595
30	0	0	0	0	0	0	124	70			24.3	88	0	0	171	116	45	50	92	23	49	0.76	25	2.19	71	0	0	SedentÃ¡rio	1	0	0	1	595
46	0	0	1	0	0	0	120	80			25.5	97	0	0	217	147	43	137	102	52	36	1.4	25		60	0	1	Ativo	2	2.22951	1	1	596
50	0	0	1	0	1	0	118	76	81	1.78	25.6	96	0	0	130	60	44	128	92	28	40	0.2	24	2.16	50	0	1	Ativo	5	2.49454	0	1	596
47	0	0	1	0	1	0	110	80	80	1.78	25.3	91	0	0	177	99	45	167	114	34	38	0.5	30		67	0	1	Ativo	3	1.01913	0	1	596
48	0	0	1	0	1	0	120	80	80	1.78	25.2	93	0	0	173	98	51	118	101	38	47	0.4	24	2.17	59	0	1	Muito Ativo	4	0.934426	0	1	596
44	0	1	0	0	0	0	120	90			25.4	93	0	0	206	141	38	134	96	20	42	1.9	23	1.29	61	0	1	Pouco Ativo	1	0	1	1	596
52	0	0	1	0	1	0	100	70	77.1		24.3	93	0	0	138	71	43	122	99	23	27	0.4	20	2.18	56	0	0	Ativo	6	1.31694	0	1	596
53	0	0	1	0	1	0	120	70			25.5	97	0	0	137	80	38	93	101	26	35	0.6	21	1.24	62	0	1	Ativo	7	1.22404	0	1	596
48	0	0	0	0	0	0	120	70			21.1	68	0	0	156	94	50	62	87	16	30	0.71	14	0.03	70	0	0	Pouco Ativo	1	0	0	0	597
41	0	0	0	0	0	0	112	68			28.2	102	0	0	249	161	56	158	83	23	43	13.8	17	1.17	64	0	1	Ativo	1	0	1	1	598
42	0	0	0	0	0	0	110	80	97	1.88	27.7	99	0	0	264	172	50	209	88	23	25	0.8	15	1.11	56	0	1	Ativo	2	1.06831	1	1	598
46	0	1	0	1	0	0	120	80	88	1.73	29.3	101	0	0	168	117	36	77	82	24	34	2.5	30	1.42	76	0	1	Ativo	1	0	1	1	599
35	0	0	0	0	0	0	110	70	68	1.65	25.1	82	0	0	191	91	60	202	94	15	10	4.3	13	1.83	45	0	1	SedentÃ¡rio	1	0	0	0	600
26	0	0	0	0	0	0	120	70	69	1.74	23	77	0	0	161	91	48	108	77	18	11	6.5	21	2.27	60	0	0	Pouco Ativo	1	0	0	0	601
31	0	0	0	0	0	0	110	70	71	1.75	23.5	76	0	0	162	88	55	95	76	14	14	1.2	17	3.27	45	0	0	Pouco Ativo	2	5.30328	0	0	601
56	0	1	1	1	1	0	110	70			33.2	106	0	1	166	90	48	138	89	37	39	4	68	1.35	80	0	1	Ativo	2	1.55464	1	1	602
54	0	1	0	1	0	0	120	80			32.3	109	0	1	115	55	32	138	96	39	58	2	43	1.3	73	0	1	Pouco Ativo	1	0	0	1	602
64	0	1	1	1	1	0	115	75	86	1.8	26.8	94	0	0	133	62	60	57	91	31	27	0.9	33	1.3	41	0	1	Ativo	2	1.22678	0	1	603
63	0	1	1	1	1	0	100	65	87	1.8	27.3	98	0	0	151	83	47	105	99	25	28	1.1	42	0.54	45	0	1	Ativo	1	0	0	1	603
49	0	1	0	1	0	0	150	100			30.3	104	0	0	240	155	55	151	98	54	83	2.1	34	1.55	80	0	1	Pouco Ativo	1	0	1	1	604
27	0	0	0	0	0	0	120	80	72	1.68	25.8	91	0	0	218	149	35	169	83	36	55	0.7	39	4.08	55	0	1	Pouco Ativo	1	0	0	1	605
28	0	0	1	0	0	0	120	80			23.8	80	0	0	190	115	39	182	79	95	108	0.5	29	3.13	55	0	0	Ativo	2	1.64754	0	1	605
53	0	1	0	1	0	0	136	90	75	1.78	23.8	75	0	1	198	142	32	389	103	23	36	4	67	2.84	118	0	0	SedentÃ¡rio	1	0	1	1	606
58	0	0	0	0	0	0	150	90			23.4	81	0	0	210	131	54	124	90	26	32	0.1	20	1.4	64	0	0	Muito Ativo	1	0	0	1	607
53	0	1	1	1	1	0	130	80	73	1.81	22.3	88	0	0	156	90	46	100	85	27	37	0.3	18	6.58	46	0	0	Ativo	4	1.19945	0	1	608
52	0	0	1	0	1	0	126	82	73	1.81	22.4	89	0	0	144	80	49	75	90	27	44	0.8	18	3.15	46	0	0	Ativo	3	3.03825	0	1	608
47	0	0	0	0	0	0	120	80			22.3	82	0	0	210	140	40	150	81	26	34	7.6	19	4.37	55	0	0	Muito Ativo	1	0	0	1	608
48	0	0	0	0	0	0	120	80	73	1.81	22.3	82	0	0	242	170	45	136	83	26	35	1	19	4.26	43	0	0	Ativo	2	2.45355	0	1	608
51	0	0	1	0	0	0	120	80	62	1.56	25.5	81	0	0	223	138	54	153	88	23	22	1.1	12	5.05	74	0	1	Ativo	1	0	0	0	609
31	0	0	0	0	0	0	112	72	92	1.79	28.7	102	0	0	219	135	45	195	87	36	67	1.1	29	2.68	83	0	1	Pouco Ativo	1	0	1	1	610
52	0	0	1	0	0	0	123	83	96	1.76	30.9	111	0	1	188	90	50	241	85	21	33	3.3	41		52	0	1	SedentÃ¡rio	1	0	1	1	611
41	0	0	0	0	0	0	110	70	80	1.73	26.8	91	0	0	242	156	57	146	80	16	20	2.9	13	4.79	52	0	1	SedentÃ¡rio	1	0	0	0	612
43	0	0	0	0	1	0	110	70			26	80	0	0	260	181	44	173	90	30	44	1.9	22		54	0	1	Muito Ativo	1	0	0	1	613
50	0	0	1	0	0	0	120	80	72	1.7	25.1	96	0	0	237	163	49	125	86	21	33	0.8	40		67	0	1	Pouco Ativo	2	1.93443	0	1	614
48	0	0	1	0	0	0	120	80	75	1.69	26.3	93	0	0	211	137	43	155	87	28	42	0.9	54	1.84	55	0	1	Pouco Ativo	1	0	1	1	614
52	0	0	0	0	0	0	136	80			30.7	100	0	0	211	147	41	114	85	21	36	1.9	22	1.81	67	0	1	Ativo	1	0	0	0	615
24	0	0	0	0	0	0	108	60			20.5	62	0	0	151	81	51	94	74	21	28	1.7	18	2.53	44	0	0	SedentÃ¡rio	1	0	0	0	616
50	0	1	0	1	0	0	120	90			24.1	91	0	0	205	125	46	169	89	26	34	1.8	41		69	0	0	Pouco Ativo	1	0	1	1	617
40	0	0	0	0	0	0	90	60	57	1.6	22.3	69	0	0	146	80	53	63	85	33	40	0.1	33	2.93	50	0	0	Ativo	1	0	0	0	618
49	0	0	1	0	1	0	130	90			25.5	88	0	0	215	111	63	206	96	25	36	0.7	40	0.89	57	0	1	Muito Ativo	1	0	1	1	619
32	0	0	0	0	0	0	100	60			32.6	89	0	1	137	90	38	47	79	21	25	1.1	12	1.75	74	0	1	Ativo	1	0	0	0	620
35	0	0	1	0	0	0	110	70	104	1.69	36.4	100	0	1	157	96	42	93	82	21	31	2.7	14		77	0	1	Ativo	2	3.34973	0	0	620
48	0	0	1	0	1	0	115	78	63	1.64	20.9	82	0	0	164	103	43	90	78	26	31	0.6	37	2.68	73	0	0	Pouco Ativo	1	0	0	1	621
60	0	0	0	0	0	0	120	80			27.1	103	0	0	175	113	32	152	91	31	44	0.55	22	1.79	67	0	1	Pouco Ativo	1	0	0	1	622
47	0	0	0	0	0	0	130	80			33.7	114	1	0	242	150	40	261	108	35	64	2	84	3.62	76	0	1	Pouco Ativo	1	0	1	1	623
28	0	0	0	0	0	0	110	70	69	1.69	24.3	83	0	0	160	95	51	68	86	30	53	1.9	35	2.12	52	0	0	Pouco Ativo	1	0	0	1	624
67	0	1	1	1	0	0	150	90	82	1.67	29.2	98	1	0	182	100	34	242	107	28	23	2.2	49	5.55	61	0	1	Ativo	2	1.24044	1	1	625
66	0	1	1	1	1	0	140	100	83	1.66	28.7	96	1	0	177	100	35	211	103	32	36	1	83	4.88	70	0	1	Ativo	1	0	1	1	625
71	0	1	1	1	1	0	146	92	83	1.66	30	102	1	0	125	48	41	180	121	34	43	0.4	53	5.44	67	0	1	Ativo	4	2.03005	1	1	625
72	0	1	1	1	1	0	130	80	83	1.67	29.8	100	1	0	106	38	31	186	104	27	40	0.7	57	5.65	65	0	1	Ativo	5	1.02732	1	1	625
69	0	1	1	1	1	1	142	92			30	100	0	0	151	82	40	147	121	31	40	1	67		73	0	1	Ativo	3	2.24317	1	1	625
58	0	0	1	0	1	0	100	70	90	1.79	28.1	105	0	0	147	79	32	182	82	21	25	1.6	20	3.34	45	0	1	SedentÃ¡rio	1	0	0	1	626
59	0	0	1	0	0	0	100	60	90	1.79	28.2	106	0	0	179	98	28	267	83	22	30	0.32	20	1.87	46	0	1	Ativo	2	1.38798	0	1	626
60	0	0	1	0	0	0	105	70	83	1.79	25.9	99	0	0	184	136	30	89	85	22	18	2.5	20	2.2	43	0	1	Muito Ativo	3	0.920765	0	1	626
31	0	0	0	0	0	0	90	60	61	1.62	23.5	73	0	0	160	86	56	92	79	25	26	6	16	3.44	48	0	0	Ativo	1	0	0	0	627
36	0	0	0	0	0	0	100	60			24.7	75	0	0	176	115	43	89	83	37	63	2.5	28	0.98	62	0	0	Pouco Ativo	1	0	0	0	628
53	0	0	0	0	0	0	115	70	96	1.76	31	107	0	0	171	107	53	57	91	18	25	0.7	15	1.15	59	0	1	Muito Ativo	1	0	1	0	629
54	0	0	0	0	0	0	105	70	98	1.77	31.5	100	0	0	203	129	56	90	93	22	26	1	19	4.53	58	0	1	Ativo	2	0.980874	1	0	629
62	0	1	1	0	1	0	112	72	105	1.81	32.1	121	0	0	132	68	36	139	104	34	49	0.5	36	1.27	75	0	1	Pouco Ativo	2	1.62568	1	1	630
61	0	1	1	1	1	0	130	80	109	1.81	33.4	122	1	0	144	72	38	171	107	40	69	1.2	41	1.15	82	0	1	Ativo	1	0	1	1	630
64	0	1	1	1	1	1	110	70	108	1.8	33.5	127	1	0	140	70	38	158	105	39	70	1.4	40	1.22	62	0	1	Ativo	3	1.30328	1	1	630
68	0	0	0	0	0	0	110	70			27.5	82	0	0	206	128	56	112	92	23	29	0.88	15	2.05	71	0	1	Ativo	1	0	0	0	631
49	0	1	0	1	0	0	156	100			37	111	1	0	221	137	30	271	113	39	80	4.2	65	2.42	69	0	1	SedentÃ¡rio	1	0	1	1	632
42	0	0	0	0	0	0	114	72	96	1.82	29	96	0	0	187	122	35	150	83	23	37	4.5	23	3.87	38	0	1	Pouco Ativo	1	0	0	1	633
48	0	0	0	0	0	0	132	88	94	1.66	34.4	114	0	0	153	96	43	70	88	24	31	1.1	18	2.23	56	0	1	SedentÃ¡rio	1	0	1	0	634
40	0	0	0	0	0	0	110	80			25.6	92	0	0	206	144	46	81	84	24	33	1.1	21	0.95	57	0	1	Ativo	1	0	0	1	635
51	0	0	1	0	1	0	113	80	87	1.83	26.2	97	0	1	177	89	57	155	82	24	31	1.2	46	2.53	68	0	1	Ativo	1	0	0	1	636
54	0	1	1	1	1	1	110	80			28.5	97	0	0	174	79	43	124	94	27	32	0.6	19	3.31	47	0	1	Ativo	5	1.01366	1	1	637
52	0	1	0	1	1	0	110	80	98	1.8	30.2	97	0	0	221	145	52	122	94	28	38	0.7	24	3.43	48	0	1	Ativo	3	0.959016	1	1	637
50	0	1	0	0	1	1	130	80	96	1.8	29.7	99	0	0	127	65	40	112	89	29	49	0.7	32	0.06	63	0	1	SedentÃ¡rio	1	0	1	1	637
51	0	1	1	1	1	1	130	90	104	1.82	31.4	107	0	0	117	81	22	72	95	27	39	1.8	22	0.02	58	0	1	Ativo	2	1.04645	1	1	637
53	0	1	0	1	1	1	120	80	100	1.79	31.3	103	0	0	155	94	44	85	100	31	35	0.8	24	3.21	55	0	1	Ativo	4	0.997268	1	1	637
44	0	0	1	0	0	0	110	70	110.5	1.82989	33	109	0	0	196	117	36	214	94	27	42	2.5	35	2.32	75	0	1	SedentÃ¡rio	2	1.61749	1	1	638
50	0	0	1	0	0	0	125	80	110	1.82	33.4	115	0	1	163	100	27	182	91	24	28	2.4	31	2.18	59	0	1	Pouco Ativo	4	1.01913	1	1	638
42	0	0	1	0	0	0	140	90			32.6	110	1	0	162	83	39	200	94	25	37	1.5	36	2.35	75	0	1	SedentÃ¡rio	1	0	1	1	638
49	0	0	1	0	0	0	125	80	117	1.82	35.3	123	0	1	195	106	30	309	91	32	45	5.1	38	5.3	71	0	1	Ativo	3	5.06557	1	1	638
51	0	0	0	0	0	0	110	80	57	1.57	23	82	0	0	254	168	72	71	77	27	29	6	44	1.34	78	0	0	SedentÃ¡rio	1	0	0	0	639
33	0	0	0	0	0	0	113	73	69	1.73	23.3	78	0	0	157	97	51	45	73	32	27	0.6	14	2.22	62	0	0	Ativo	1	0	0	1	640
35	0	0	0	0	0	0	115	75	63	1.71	21.8	78	0	0	176	93	58	126	81	19	33	0.3	17	3.44	38	0	0	Pouco Ativo	1	0	0	1	641
37	0	0	0	0	0	0	100	60	63	1.71	21.6	77	0	0	164	113	38	65	88	24	26	2.9	19	1.03	44	0	0	Ativo	2	1.96448	0	1	641
38	0	0	1	0	0	0	110	70	66	1.7	23	77	0	0	216	144	52	101	82	22	27	0.9	20	1.91	43	0	0	Muito Ativo	3	0.961749	0	1	641
55	0	0	1	0	0	0	105	75	73	1.74	24.4	89	0	0	107	59	30	91	101	28	35	0.2	24	1.02	60	0	0	Pouco Ativo	1	0	1	1	642
37	0	0	0	0	0	0	110	70			22.9	79	0	1	172	110	35	135	87	80	244	0.54	64	1.83	47	0	0	Pouco Ativo	1	0	0	1	643
51	0	0	1	0	0	0	123	83	74	1.73	24.8	95	0	0	186	121	37	140	99	38	40	1.4	27	1.97	77	0	0	Pouco Ativo	2	1.85519	1	1	644
49	0	0	0	0	0	0	130	80	75	1.72	25.5	96	0	0	225	131	42	260	78	37	58	7.8	25	1.42	84	0	1	Pouco Ativo	1	0	0	1	644
50	0	0	0	0	0	0	120	80			24.6	86	0	0	214	144	47	113	78	33	48	1.3	32	2.46	102	0	0	Ativo	1	0	0	1	645
48	0	0	1	0	0	0	110	70	47	1.47	21.7	68	0	0	249	143	89	87	80	31	29	0.9	17	2.28	44	0	0	Ativo	1	0	0	0	646
59	0	1	1	0	1	0	122	78	74	1.74	24.5	97	0	0	172	100	28	221	86	19	22	7.2	29	2.16	42	0	0	Ativo	1	0	1	1	647
31	0	0	0	0	0	0	110	75	102	1.8	31.5	99	0	0	155	94	51	48	82	32	48	8.2	33	2.24	48	0	1	Ativo	1	0	1	1	648
36	0	0	1	0	0	0	110	65	60	1.72	20.4	69	0	0	176	110	54	60	90	16	20	0.2	10	2.46	55	0	0	SedentÃ¡rio	2	1.81148	0	0	649
35	0	0	0	0	0	0	100	70	56	1.71	19.2	74	0	0	165	123	29	64	82	22	29	0.4	14	0.95	69	0	0	Ativo	1	0	0	0	649
34	0	0	1	0	0	0	110	70	74	1.67	26.4	92	0	0	145	94	38	63	75	24	29	0.8	14	0.69	54	0	1	Pouco Ativo	1	0	0	0	650
36	0	0	0	0	0	0	100	66	73	1.68	25.8	84	0	0	148	98	40	49	80	20	41	0.7	20	1.86	49	0	1	Pouco Ativo	2	1.87978	0	0	650
38	0	0	0	0	0	0	110	70	78	1.68	27.8	88	0	0	149	94	40	77	73	36	62	1.5	21	2.32	59	0	1	Pouco Ativo	3	2.18033	0	0	650
41	0	0	0	0	0	0	100	70	77	1.81	23.8	88	0	0	160	99	49	61	84	23	24	0.7	28	1.38	53	0	0	Pouco Ativo	1	0	0	1	651
45	0	0	0	0	0	0	150	80			26.4	98	0	0	197	132	51	71	109	25	43	0.7	20	2.39	78	0	1	Muito Ativo	1	0	0	1	652
48	0	1	1	1	1	0	120	80	81	1.72	27.7	102	0	0	157	98	48	56	114	34	40	0.3	27	2.41	77	0	1	Muito Ativo	3	1.08197	1	1	652
51	0	1	1	1	1	0	130	70			26	99	0	0	161	100	52	43	86	24	32	0.3	21	2.73	69	0	1	Ativo	6	1.00546	0	1	652
47	0	1	1	1	0	0	120	80			27.1	101	0	0	213	158	43	60	89	36	40	0.7	19		67	0	1	Muito Ativo	2	2.4071	1	1	652
53	0	1	1	0	1	0	155	90	85	1.72	28.8	107	0	0	131	74	42	73	93	25	31	0.4	24	2.42	52	0	1	Pouco Ativo	8	0.896175	0	1	652
50	0	1	1	1	1	0	110	70	74	1.72	25.2	94	0	0	137	77	51	44	88	28	30	0.2	19	2.48	54	0	1	Muito Ativo	5	1.04372	1	1	652
49	0	1	1	1	1	0	140	80	83	1.72	28.2	102	0	0	172	107	54	54	94	44	42	1.9	24	2.4	81	0	1	Muito Ativo	4	0.926229	1	1	652
55	0	1	1	0	1	0	140	85			29.4	105	0	0	141	85	46	52	103	22	28	1.8	20	5.15	65	0	1	Muito Ativo	9	1.26776	0	1	652
53	0	1	1	0	1	0	150	90	79	1.72	26.9	98	0	0	170	114	39	84	99	26	40	0.8	24	2.2	74	0	1	Muito Ativo	7	1.62842	0	1	652
29	0	0	0	0	0	0	100	70	60	1.7	20.9	73	0	1	182	89	80	65	79	15	18	0.6	14	1.18	58	0	0	Ativo	1	0	0	0	653
36	0	0	0	0	0	0	100	70	56	1.63	21.2	80	0	0	143	68	60	73	85	19	17	0.3	24	0.9	45	0	0	Pouco Ativo	1	0	0	0	654
38	0	0	0	0	0	0	106	72	57	1.62	21.7	74	0	0	199	113	66	98	86	18	27	1.5	28	1.12	58	0	0	SedentÃ¡rio	2	1.71585	0	0	654
37	0	0	0	0	0	0	90	60	52	1.59	20.6	70	0	0	225	137	75	65	76	28	31	0.4	34	2.88	43	0	0	SedentÃ¡rio	1	0	0	0	655
54	0	0	1	0	1	0	110	70	77	1.6	30	86	0	1	207	112	63	161	97	25	26	4.3	53	3.02	87	0	1	Ativo	1	0	0	0	656
50	0	0	1	0	0	0	110	70	69	1.61	26.5	85	0	0	220	139	65	78	89	29	30	0.4	22	1.42	53	0	1	Muito Ativo	1	0	0	0	657
53	0	0	1	0	1	1	100	70	66	1.6	25.8	86	0	0	237	151	63	117	93	26	38	1.2	20	1.23	63	0	1	Pouco Ativo	2	2.26776	0	0	657
56	0	0	1	0	0	0	120	80			24.2	94	0	1	195	123	30	209	97	22	35	3.6	25	2.48	68	0	0	SedentÃ¡rio	1	0	1	1	658
45	0	0	1	0	0	0	120	80	72	1.74	24.1	86	0	1	153	79	35	195	83	19	23	1.9	33	1.49	94	0	0	Pouco Ativo	2	2.71585	0	1	659
43	0	0	0	0	0	0	110	80			25.8	92	0	1	210	132	41	183	80	29	35	2.2	40	2.05	78	0	1	SedentÃ¡rio	1	0	1	1	659
52	0	0	0	0	0	0	100	70	60	1.52	26.3	85	0	0	194	108	69	87	83	30	27	1.5	34	1.77	62	0	1	Ativo	1	0	0	0	660
48	0	1	1	1	0	0	120	80	86	1.71	29.4	97	0	0	282	189	63	150	86	24	30	4.2	34	1.76	62	0	1	SedentÃ¡rio	1	0	0	0	661
43	0	0	0	0	0	0	110	80	92	1.92	25.1	95	0	0	180	100	57	115	84	28	31	0.5	24	3.07	71	0	1	Ativo	2	2.11475	0	1	662
56	0	0	0	0	0	0	140	90			35.6	116	1	0	209	132	44	163	100	36	27	4.2	34	1.85	70	0	1	SedentÃ¡rio	1	0	1	1	663
66	0	0	1	0	1	0	146	94			29.6	108	0	0	217	143	45	147	100	34	31	0.6	36	1.07	68	0	1	Ativo	1	0	1	1	664
39	0	0	0	0	0	0	90	70	50	1.64	18.7	68	0	0	175	109	55	56	80	18	28	0.3	17	0.9	45	0	0	Ativo	1	0	0	0	665
48	0	0	0	0	0	0	110	70			22.8	80	0	0	193	125	52	79	84	30	26	0.4	20	2.12	57	0	0	Ativo	1	0	0	1	666
50	0	0	0	0	0	0	110	70	62	1.69	21.6	78	0	0	155	88	57	52	85	39	35	6.5	20		60	0	0	Muito Ativo	2	2.4071	0	1	666
38	0	0	0	0	0	0	114	72	90	1.84	26.7	95	0	1	174	107	47	99	86	22	29	0.8	15	2.36	54	0	1	Ativo	1	0	0	1	667
54	0	0	0	0	0	0	170	100			26.7	90	0	0	199	126	54	97	83	38	47	0.4	19	2.69	66	0	1	Ativo	1	0	0	1	668
56	0	0	0	0	1	0	130	90	79	1.75	26	94	0	0	126	58	53	77	79	47	46	0.6	25	2.66	64	0	1	Muito Ativo	2	2.42623	0	1	668
52	0	1	0	1	0	0	130	80	86	1.73	28.7	102	1	0	178	102	42	168	100	31	42	1	77	1.48	62	0	1	Pouco Ativo	1	0	1	1	669
58	0	0	1	0	0	0	140	80	77	1.75	25.2	89	0	1	234	180	37	86	85	18	22	2.8	29	0.52	73	0	1	Muito Ativo	2	2.14754	0	1	670
57	0	0	1	0	0	0	140	90			25.4	94	0	1	233	177	41	75	79	21	26	10.9	22	1.32	73	0	1	Muito Ativo	1	0	0	1	670
31	0	0	0	0	0	0	110	78	79	1.75	26.1	85	0	0	230	129	68	167	90	34	47	1.2	32	1.75	57	0	1	Ativo	1	0	0	1	671
33	0	0	1	0	0	0	110	70	77	1.74	25.7	82	0	0	234	138	74	109	88	37	48	2.2	34	1.84	49	0	1	Ativo	2	2.5847	0	1	671
64	0	0	1	0	0	0	115	75	61	1.56	25	77	0	0	266	195	47	121	102	29	23	7.3	16	2.33	76	0	1	Ativo	1	0	0	0	672
36	0	0	0	0	0	0	110	70			22.7	74	0	0	228	145	55	138	93	21	22	1.9	22	1.49	69	0	0	Ativo	1	0	0	0	673
41	1	0	0	0	0	0	90	70			21.1	75	0	0	243	152	63	141	99	18	19	1.1	23	3.53	55	0	0	Ativo	2	5.62295	0	0	673
55	0	1	1	1	0	1	114	74	86	1.74	28.4	93	0	0	193	119	49	127	77	26	38	1	22	2.67	56	0	1	Ativo	4	2.2541	0	1	674
48	0	0	1	0	0	0	130	90			31	105	1	0	233	144	36	406	100	29	37	0.9	50	2.26	56	0	1	SedentÃ¡rio	1	0	0	1	674
51	0	0	1	0	0	1	140	90	90	1.74	29.6	102	1	0	215	77	31	1109	82	24	27	0.6	21	2.46	52	0	1	Ativo	2	3.00273	0	1	674
44	0	0	1	0	0	0	110	70	93	1.82	28.2	97	0	0	226	136	44	228	86	30	28	1.5	25	2.28	45	0	1	Pouco Ativo	4	0.879781	0	1	675
42	0	0	1	0	0	0	123	83	87	1.81	26.7	90	0	0	217	139	47	157	80	28	19	0.4	23	2.75	48	0	1	Ativo	2	1.96448	0	1	675
43	0	0	1	0	0	0	110	70	91	1.82	27.6	95	0	0	205	133	43	145	79	25	18	0.5	21	1.99	41	0	1	Ativo	3	1.10929	0	1	675
40	0	0	0	0	0	0	120	77	96	1.8	29.7	98	0	0	250	165	47	302	88	31	31	0.8	29	1.48	44	0	1	SedentÃ¡rio	1	0	0	1	675
33	0	0	0	0	0	0	110	80	78	1.75	25.8	90	0	1	156	98	42	81	79	29	38	1.1	28	2.62	90	0	1	Muito Ativo	1	0	0	1	676
32	0	0	1	0	0	0	120	80			24.3	89	0	0	171	104	49	88	78	21	30	2.7	20	1.86	69	0	0	Ativo	1	0	0	1	677
48	0	0	0	0	0	0	100	60	48	1.49	21.7	67	0	0	204	105	80	93	84	25	30	0.3	38	2.54	39	0	0	Ativo	1	0	0	0	678
50	0	0	0	0	0	0	110	70	50	1.49	22.5	67	0	0	227	115	94	89	87	31	32	0.7	43	3.59	42	0	0	Muito Ativo	2	1.90164	0	0	678
34	0	0	0	0	0	0	120	70			28.4	100	0	1	169	97	64	42	89	31	38	0.1	15	0.88	49	0	1	Pouco Ativo	1	0	0	1	679
35	0	0	0	0	0	0	100	78	101	1.87	28.4	97	0	1	164	88	58	89	99	31	36	0.4	14	0.96	46	0	1	Ativo	2	0.937159	0	1	679
37	0	0	1	0	0	0	110	70	100	1.87	28.7	100	0	1	167	95	60	60	79	39	39	0.5	13	1.66	37	0	1	Ativo	3	2.02732	0	1	679
36	0	0	1	0	1	0	140	90	68	1.62	26.1	84	0	0	173	93	57	114	85	19	23	1	34	2.2	49	0	1	SedentÃ¡rio	1	0	0	0	680
45	0	0	1	0	0	0	130	90	99	1.9	27.5	103	1	0	237	151	48	192	168	25	31	9.9	27	2.09	76	0	1	Pouco Ativo	1	0	1	1	681
49	1	1	1	1	0	1	120	80	95	1.91	26.2	102	0	1	232	135	49	238	82	25	34	4.3	17	2.02	51	0	1	Ativo	3	1.24044	1	1	681
48	1	1	1	1	1	1	120	80	98	1.91	26.8	104	0	1	151	73	44	169	131	34	44	5.1	30	2.53	50	0	1	Ativo	2	3.21038	1	1	681
48	0	0	1	0	0	0	115	75	70	1.79	22	88	0	0	210	150	42	89	88	29	49	1.3	15	1.44	36	0	0	Ativo	1	0	1	1	682
51	0	0	1	0	0	0	120	80			22.3	84	0	0	177	119	36	110	89	22	42	0.4	15	1.93	31	0	0	SedentÃ¡rio	3	1.14481	1	1	682
50	0	0	1	0	0	0	120	80	70	1.78	22.3	87	0	0	189	120	40	147	95	27	41	0.5	16	1.41	36	0	0	Pouco Ativo	2	2.0765	1	1	682
31	0	0	0	0	0	0	100	70			22.5	74	0	0	172	107	52	66	93	21	35	0.9	17	4.25	59	0	0	SedentÃ¡rio	1	0	0	0	683
46	0	0	1	0	0	0	120	75	88	1.77	28.2	105	0	0	194	125	43	129	89	27	52	1.3	51	1	64	0	1	Pouco Ativo	1	0	1	1	684
46	1	0	0	1	0	1	150	90			40	126	1	0	205	130	37	190	174	29	36	1.6	32	1.91	72	0	1	Pouco Ativo	1	0	1	1	685
46	0	1	1	1	0	0	120	80	86	1.72	29.1	96	0	1	183	95	37	256	93	28	38	1.4	47		102	0	1	Pouco Ativo	2	2.34699	1	1	686
47	0	1	1	1	0	0	130	80	84	1.71	28.7	93	0	0	233	132	45	282	97	30	37	0.6	48	1.46	66	0	1	Ativo	3	1.82514	0	1	686
44	0	0	0	0	0	0	130	80			26.4	90	0	0	186	125	45	81	85	28	37	1.2	28	1.07	71	0	1	Ativo	1	0	0	1	686
47	0	0	1	0	0	0	110	70	55	1.63	20.8	71	0	0	237	126	96	73	92	18	18	1.6	19	1.41	42	0	0	Ativo	1	0	0	0	687
52	0	0	1	0	0	0	100	60	99	1.74	32.8	118	0	0	177	118	29	150	97	23	35	0	20	3	39	0	1	Pouco Ativo	1	0	0	1	688
53	0	1	1	1	1	0	105	75	100	1.73	33.7	117	0	0	137	73	30	170	91	32	37	0.6	20	2.44	39	0	1	Pouco Ativo	2	1.22404	0	1	688
46	0	0	0	0	0	0	114	74	87	1.78	27.7	94	0	1	168	84	60	118	82	22	24	2.1	23	1.56	50	0	1	Ativo	1	0	0	1	689
32	0	0	0	0	0	0	130	80	74	1.81	22.7	79	0	0	177	101	60	79	98	22	24	0.5	31	1.51	44	0	0	Pouco Ativo	1	0	0	1	690
48	0	0	0	0	0	0	144	90			32.8	113	0	0	200	136	39	123	85	45	72	2.3	24	2.53	63	0	1	SedentÃ¡rio	1	0	1	1	691
47	0	0	0	0	0	0	100	60			24.3	81	0	0	174	124	37	67	73	35	31	0.1	18	3.78	42	0	0	Muito Ativo	1	0	0	1	692
54	0	1	0	1	0	0	100	70	73	1.72	24.7	80	0	0	192	124	56	60	97	27	31	0.4	22	2.32	66	0	0	Ativo	1	0	0	1	693
43	0	0	0	0	0	0	100	60	58	1.71	19.9	72	0	0	182	102	70	48	82	28	35	0.7	20	4.56	57	0	0	Muito Ativo	2	2.14208	0	0	694
41	0	0	0	0	0	0	90	60			19.7	69	0	0	156	85	55	78	80	34	50	1.8	12	4.04	63	0	0	Muito Ativo	1	0	0	0	694
47	0	0	0	0	0	0	90	60	61	1.71	21	73	0	0	200	121	69	51	82	21	29	0.6	11	2.64	48	0	0	Ativo	5	1.87978	0	0	694
49	0	0	0	0	0	0	90	60	65	1.71	22.4	77	0	0	210	122	79	44	80	28	27	3	10	2.72	46	0	0	Muito Ativo	6	1.62295	0	0	694
43	0	0	0	0	0	0	100	60	58.5	1.71	20	73	0	0	179	113	55	54	79	62	73	2.9	17	3.28	76	0	0	Muito Ativo	3	0.956284	0	0	694
45	0	0	0	0	0	0	103	67	60	1.71	20.5	73	0	0	197	116	67	70	77	27	27	1	11	3.13	52	0	0	Ativo	4	2.08197	0	0	694
62	0	0	1	0	0	0	130	80			26.2	92	0	0	219	58	44	311	110	37	48	1.9	44	1.55	59	0	1	Ativo	1	0	1	1	695
52	1	0	0	0	0	1	110	70			24.7	95	1	0	162	86	37	195	138	67	90	0.2	44	2.27	52	0	0	Ativo	1	0	1	1	696
54	1	0	1	0	1	1	110	70	75	1.78	23.8	88	0	0	179	104	39	182	146	47	68	0.1	45	2.17	47	0	0	Muito Ativo	2	1.66667	1	1	696
50	0	0	1	0	1	0	110	80	76	1.76	24.6	90	0	0	91	47	35	44	70	19	38	3.7	28	1.95	81	0	0	Ativo	1	0	0	1	697
73	0	0	0	1	1	0	120	80	71	1.77	22.7	91	0	0	118	71	30	85	96	31	39	4.2	35	0.84	109	0	0	Muito Ativo	1	0	0	1	698
45	0	1	1	0	0	0	140	90	50	1.58	20.2	75	0	0	253	178	53	110	77	20	19	1.2	58	2.54	49	0	0	Ativo	1	0	0	0	699
44	0	0	0	0	0	0	120	80	95	1.66	34.2	103	0	0	245	165	40	200	87	24	28	23.8	43	2.67	96	0	1	Pouco Ativo	1	0	1	0	700
36	0	0	0	0	0	0	115	70	95	1.85	27.9	97	0	1	199	126	37	179	86	31	46	1	29	1	72	0	1	Ativo	1	0	0	1	701
42	0	0	0	0	0	0	120	80			25.1	78	0	0	154	92	55	36	89	17	25	0.5	19	1.3	63	0	1	SedentÃ¡rio	1	0	0	0	702
54	0	0	1	0	0	0	120	80	93	1.79	29.2	106	0	0	200	148	36	79	86	28	52	0.7	37	1.93	45	0	1	Pouco Ativo	1	0	0	1	703
56	0	0	1	0	0	0	120	80	64	1.57	26	76	0	0	204	144	44	78	92	32	43	1.8	23	1	51	0	1	SedentÃ¡rio	1	0	0	0	704
37	0	0	0	0	0	0	115	70	52	1.52	22.7	78	0	0	190	94	75	105	72	35	25	1.3	25	2.87	52	0	0	Pouco Ativo	2	6.90437	0	0	705
30	0	0	0	0	0	0	120	80			21.2	64	0		148	67	66	73	75	25	28	1.7	19	1.66	55	0	0	Ativo	1	0	0	0	705
54	0	0	1	1	1	0	110	70	97	1.8	30.5	107	0	0	163	75	41	234	102	40	56	1.5	37	2.07	67	0	1	SedentÃ¡rio	1	0	1	1	706
41	0	0	0	0	0	0	114	74	113	1.72	38.5	114	0	0	219	127	28	316	79	24	29	5.9	38	0.42	124	0	1	Ativo	1	0	1	0	707
62	0	0	0	0	0	0	130	80			24.3	90	0	0	215	148	38	144	90	23	24	0.7	27		72	0	0	SedentÃ¡rio	1	0	0	1	708
30	0	0	0	0	0	0	103	67	71	1.74	23.6	84	0	1	216	115	77	118	74	20	30	0.6	16	2.83	73	0	0	Muito Ativo	1	0	0	0	709
49	0	0	1	0	1	0	120	80	66	1.7	22.8	76	0	0	175	98	65	58	82	33	35	0.6	19	2.7	55	0	0	Muito Ativo	1	0	0	1	710
58	0	0	1	0	1	0	120	80			24.8	91	0	0	163	86	57	100	102	31	29	0.4	28		71	0	0	SedentÃ¡rio	2	2.29781	0	1	711
58	0	0	1	0	0	0	110	70	66	1.67	23.7	89	0	0	188	104	59	126	98	28	20	0.9	22	1.88	70	0	0	Pouco Ativo	3	0.994536	0	1	711
59	0	0	0	0	0	0	113	73	69	1.68	24.6	95	0	0	218	132	63	114	101	30	37	1	22	3.57	74	0	0	SedentÃ¡rio	4	0.991803	0	1	711
55	0	0	0	0	1	0	100	70			22.5	80	0	1	156	81	55	100	99	26	38	3.8	20	1.4	66	0	0	SedentÃ¡rio	1	0	0	1	711
52	0	0	1	0	0	0	138	80			27.2	83	0	0	229	156	59	69	97	26	18	7.5	25	2.33	70	0	1	Pouco Ativo	1	0	0	0	712
59	0	0	1	0	1	1	105	70	67	1.64	24.8	83	0	0	162	81	68	63	87	27	34	0.9	27	1.06	57	0	0	Ativo	3	1.12842	0	0	712
58	0	0	1	0	1	0	123	80	79	1.63	29.9	90	0	0	211	138	54	97	90	27	42	1.5	25	0.97	64	0	1	Pouco Ativo	2	6.4071	0	0	712
44	0	0	1	1	0	1	138	88	136	1.88	38.5	129	1	0	234	161	37	181	108	45	68	7.2	46		97	0	1	Ativo	2	2.05464	1	1	713
45	1	0	1	1	0	0	136	84	119	1.88	33.7	120	1	0	193	117	37	195	112	30	44	2.8	36	1.33	70	0	1	Pouco Ativo	3	1.12568	1	1	713
42	0	1	0	1	0	1	140	90	131	1.87	37.5	126	1	0	172	107	29	179	102	34	47	2.9	41	2.01	128	0	1	Pouco Ativo	1	0	1	1	713
46	0	0	1	0	0	0	130	85	114	1.87	32.6	115	1	0	210	120	36	272	101	21	22	1.1	32	1.75	80	0	1	Ativo	4	1.64208	1	1	713
47	0	0	1	0	0	0	150	100	118	1.89	33	115	1	0	190	121	38	154	105	22	27	1.3	26	1.83	86	0	1	Ativo	5	0.948087	1	1	713
46	0	0	0	0	0	0	120	80	90	1.81	27.7	95	0	0	196	125	48	117	81	28	39	0.3	17		54	0	1	Pouco Ativo	1	0	0	1	714
38	0	0	1	0	0	0	110	70	78	1.69	27.4	94	0	0	176	99	39	190	85	29	40	4	64	2.92	62	0	1	Pouco Ativo	1	0	0	1	715
62	0	0	0	0	0	0	110	70			23.2	96	0	0	176	130	35	53	95	32	36	0.5	30	2.07	67	0	0	Pouco Ativo	1	0	1	1	716
46	0	0	0	0	0	0	140	90			29.8	98	0	0	176	114	44	92	88	24	30	4.5	21	1.59	64	0	1	Muito Ativo	1	0	0	1	717
31	0	0	1	0	0	0	110	70	73	1.76	23.6	83	0	0	239	168	51	100	71	47	37	1.6	30		57	0	0	Muito Ativo	1	0	0	1	718
49	0	0	1	0	0	0	120	80			26.2	94	1	0	244	166	34	219	107	31	45	2.4	27	2.31	75	0	1	SedentÃ¡rio	1	0	0	1	719
50	0	0	0	0	0	0	100	70	95	1.86	27.5	92	0	0	211	144	51	79	98	26	27	0.9	32	0.58	44	0	1	Ativo	2	2.28962	0	1	720
52	0	0	1	0	0	0	120	80	104	1.86	30.1	98	0	0	205	133	51	105	92	27	34	2.2	41	0.79	45	0	1	Ativo	3	2.66393	0	1	720
48	0	0	0	0	0	0	120	80			29.9	95	0	0	201	125	50	129	90	28	32	2.1	36	0.82	48	0	1	Ativo	1	0	0	1	720
50	0	0	0	0	0	0	120	80	76	1.74	25.3	93	0	0	154	82	45	136	91	26	29	1	11	1.66	63	0	1	Ativo	2	1.71038	0	1	721
49	0	0	0	0	0	0	110	70	83	1.75	27.1	96	0	0	173	100	53	100	92	25	26	0.5	10	1.74	61	0	1	Ativo	1	0	0	1	721
37	0	0	0	0	0	0	100	60	54.8		21.1	78	0	0	152	89	49	71	72	19	23	1	13	2.99	50	0	0	Ativo	1	0	0	0	722
50	0	0	0	0	0	0	130	80			26.7	90	0	0	151	66	50	177	98	22	35	3	33	3.52	59	0	1	SedentÃ¡rio	1	0	1	1	723
52	0	0	0	0	0	0	110	80			27	94	0	0	221	143	42	178	94	25	19	2.4	37	4.46	63	0	1	SedentÃ¡rio	2	1.89891	1	1	723
46	0	0	1	0	1	0	120	80	75	1.79	23.5	87	0	0	163	110	33	100	84	27	33	0.2	22	5.99	42	0	0	Muito Ativo	2	2.4153	0	1	724
47	0	0	1	0	1	0	130	80	75	1.8	23.4	89	0	0	179	124	37	90	84	33	31	1.2	25	1.68	41	0	0	Muito Ativo	3	1.2623	0	1	724
44	0	0	0	0	0	0	110	70	72	1.79	22.5	86	0	0	207	159	36	60	79	28	28	0.5	22	0.06	39	0	0	Muito Ativo	1	0	0	1	724
51	0	0	1	0	0	0	130	80			28.7	103	1	0	254	172	45	186	108	28	44	9.7	47	2.65	88	0	1	Pouco Ativo	1	0	1	1	725
39	0	0	0	0	0	0	110	70			21.5	70	0	0	144	89	47	39	72	19	24	0.9	15	1.83	26	0	0	Ativo	2	3.12568	0	0	726
36	0	0	0	0	0	0	104	60	50	1.58	20.1	69	0	0	161	99	52	52	85	32	25	0.7	19	4.89	29	0	0	Ativo	1	0	0	0	726
43	0	1	0	1	0	0	150	98			28.1	97	0	0	176	117	37	111	81	29	47	0.4	23	1.27	76	0	1	Ativo	1	0	1	1	727
45	0	1	0	1	0	0	130	84	87	1.75	28.5	100	0	0	187	123	34	149	84	33	34	0.4	29	0.82	84	0	1	Ativo	2	2.69672	1	1	727
75	0	1	0	1	1	0	142	80	64	1.54	26.8	91	0	0	270	195	52	113	84	30	22	1.6	31	0.68	63	0	1	SedentÃ¡rio	1	0	0	0	728
45	0	0	1	0	0	0	132	92	72	1.64	46.1	87	0	0	189	84	61	220	85	22	22	7.8	17	5.53	60	0	1	Ativo	1	0	1	0	729
44	0	0	0	0	0	0	140	90	73	1.83	21.9	84	0	0	196	123	49	120	80	21	23	0.5	30	2.46	79	0	0	Pouco Ativo	1	0	0	1	730
55	0	0	0	0	0	0	140	100			32.3	108	0	1	217	156	39	111	96	23	45	8.4	21	1.96	86	0	1	Pouco Ativo	1	0	0	1	731
53	0	0	1	0	0	0	118	68	82	1.86	23.8	94	0	0	119	59	38	108	77	30	60	1.3	22	0.02	69	0	0	Ativo	1	0	0	1	732
35	0	0	0	0	0	0	110	78	76	1.76	24.7	90	0	0	192	125	43	121	93	24	34	7.9	21	2.25	62	0	0	Ativo	1	0	0	1	733
36	0	0	1	0	0	0	110	70			21.1	73	0	0	188	113	64	56	94	22	19	1.2	15	0.53	71	0	0	Ativo	1	0	0	0	734
50	0	0	0	0	0	0	110	70			20.9	76	0	0	229	136	75	90	73	20	14	0.6	17	3.9	46	0	0	Ativo	1	0	0	0	735
42	0	0	0	0	0	0	120	80			28	105	0	1	181	125	38	88	106	26	74	4.7	69	2.41	71	0	1	Pouco Ativo	1	0	0	1	736
45	0	0	0	0	0	0	130	80	105	1.73	35.3	109	0	0	218	103	84	156	87	21	24	2.5	12	0.27	70	0	1	Ativo	2	1.16393	0	0	737
44	0	0	0	0	0	0	115	75	92	1.72	31.4	100	0	0	190	99	76	75	84	27	30	1.3	12	0.24	67	0	1	Muito Ativo	1	0	0	0	737
31	0	0	1	0	0	0	120	80	76	1.77	24.4	80	0	0	209	129	59	106	73	28	31	2	21	1.39	52	0	0	Ativo	1	0	0	1	738
39	0	0	1	0	1	0	120	80	85	1.66	31.1	90	0	0	132	69	36	135	83	18	29	5.8	14	1.29	58	0	1	SedentÃ¡rio	2	6.7459	0	0	739
40	0	0	1	0	1	0	105	70	87	1.66	31.7	100	0	0	143	88	35	100	81	24	34	3.5	18	1.61	54	0	1	Pouco Ativo	3	1.3224	1	0	739
32	0	0	0	0	0	0	122	82			29	101	0	0	219	145	45	147	89	23	26	9.3	17	1.63	80	0	1	SedentÃ¡rio	1	0	0	0	739
49	0	0	1	0	0	0	115	75			26.4	99	0	0	216	151	38	133	84	23	36	0.5	22	1.95	50	0	1	Pouco Ativo	1	0	0	1	740
44	0	0	0	0	0	0	90	60			23.8	79	0	1	187	119	54	69	67	22	30	0.6	14	1.57	64	0	0	Ativo	1	0	0	0	741
26	0	0	0	0	0	0	100	70	48	1.68	18.6	64	0	0	176	106	57	67	70	25	26	0.4	16	1.46	57	0	0	Ativo	1	0	0	0	742
53	1	0	1	1	1	1	120	80	110	1.87	31.4	110	1	0	127	49	35	216	222	31	32	2.3	58	1.91	64	0	1	Pouco Ativo	1	0	1	1	743
31	0	0	0	0	0	0	110	70	101	1.61	39.3	120	0	0	177	105	57	75	86	38	84	12.4	57	5.33	69	0	1	SedentÃ¡rio	1	0	1	0	744
39	0	0	0	0	0	0	120	80	73	1.72	24.7	83	0	0	221	139	66	80	83	28	33	2.9	18	2.76	86	0	0	Ativo	1	0	0	0	745
49	0	1	1	1	0	0	126	90	72	1.76	23.6	89	0	0	211	131	62	89	85	21	17	2.7	20	4.47	55	0	0	Pouco Ativo	3	1.01093	0	0	746
48	0	0	1	0	0	0	115	75	73	1.76	23.6	80	0	0	233	144	60	144	85	25	12	3.1	22	3.75	54	0	0	Pouco Ativo	2	0.991803	0	0	746
47	0	0	1	0	0	0	110	80	71	1.76	22.9	80	0	0	198	122	57	93	82	25	23	1.4	19	4.54	52	0	0	Muito Ativo	1	0	0	0	746
34	0	0	0	0	0	0	90	60	61	1.64	22.6	69	0	0	148	63	72	67	75	20	20	0.7	11	1.37	59	0	0	SedentÃ¡rio	3	2.03825	0	0	747
30	0	0	0	0	0	0	100	70	61	1.64	22.6	75	0	1	158	86	60	60	86	19	16	0.5	13	1	56	0	0	Pouco Ativo	1	0	0	0	747
32	0	0	0	0	0	0	90	60	62	1.79	23.2	80	0	0	174	87	75	59	74	21	13	0.6	15	0.8	50	0	0	Pouco Ativo	2	2.22131	0	0	747
55	0	0	0	1	0	0	114	72	76	1.72	25.9	99	0	0	194	119	55	99	85	39	65	1.6	102	0.9	55	0	1	SedentÃ¡rio	1	0	0	1	748
44	0	0	0	0	0	0	116	70			26	92	0	0	147	89	38	100	76	31	25	1.1	30	1.84	81	0	1	Muito Ativo	2	2.11202	0	1	749
42	0	0	0	0	0	0	120	80			25.4	90	0	0	132	78	36	88	85	21	32	0.24	20	1.31	87	0	1	Muito Ativo	1	0	0	1	749
34	0	0	0	0	0	0	110	70			25	96	0	0	167	105	53	47	87	29	44	1.1	27	8.75	57	0	1	SedentÃ¡rio	1	0	0	1	750
51	0	0	0	0	0	0	110	70			22.5	80	0	0	221	153	27	204	79	22	19	0.9	33	1.18	113	0	0	Ativo	1	0	0	1	751
63	0	0	1	0	0	0	110	70	64	1.65	23.9	87	0	0	197	138	45	71	84	26	47	1.3	14		70	0	0	Muito Ativo	3	2.02732	0	1	752
59	0	0	0	0	0	0	120	80			22.8	99	0	0	178	121	34	114	90	35	39	9.4	16	1.01	92	0	0	Ativo	1	0	0	1	752
61	0	0	0	0	0	0	120	80	64	1.67	22.9	87	0	0	201	136	50	76	78	26	31	1.5	19	1.34	76	0	0	Ativo	2	2.44536	0	1	752
64	0	0	1	0	0	0	106	72	65	1.67	23.3	90	0	0	195	134	44	84	80	23	31	0.8	14	1.64	59	0	0	Muito Ativo	4	1.25683	0	1	752
65	0	0	0	0	0	0	120	70	90	1.77	28.9	105	0	0	169	108	35	128	102	34	48	0.8	48	2.87	61	0	1	Ativo	1	0	1	1	753
66	0	0	1	0	0	0	130	85	91	1.76	29.5	105	0	0	139	89	33	83	92	37	63	1.2	60	3.74	68	0	1	Ativo	2	1.37978	1	1	753
67	0	0	1	0	0	0	140	70	91	1.76	29	100	0	0	144	93	32	93	98	32	43	0.8	49	2.59	69	0	1	Ativo	3	0.871585	1	1	753
34	0	0	1	0	0	0	110	80			27.9	101	0	0	192	138	38	82	83	27	38	0.8	31	5.01	60	0	1	Ativo	1	0	0	1	754
41	0	0	1	0	1	0	116	72	94	1.8	29.1	96	0	0	188	127	42	94	79	37	33	0.6	40	3.62	42	0	1	Ativo	4	1.1694	0	1	754
23	0	0	0	0	0	0	118	80	67	1.73	22.5	75	0	0	181	103	67	55	74	41	48	0.1	20	2.4	52	0	0	Pouco Ativo	1	0	0	1	755
36	0	0	0	0	0	0	110	70	75	1.83	22.5	84	0	1	209	144	51	68	82	30	47	1.2	31	3.84	53	0	0	SedentÃ¡rio	2	2.18033	1	1	756
33	0	0	0	0	0	0	120	80	74	1.82	22.4	82	0	0	182	105	63	69	69	27	37	1.2	27	2.26	58	0	0	Muito Ativo	1	0	0	1	756
44	0	0	1	0	0	0	110	75	69	1.63	26	83	0	0	241	143	76	110	76	21	32	2.7	17	1.43	55	0	1	Ativo	2	5.61475	0	0	757
38	0	0	1	0	0	0	100	70			21	86	0	0	253	157	70	130	63	23	20	1.8	14	1.75	53	0	0	SedentÃ¡rio	1	0	0	0	757
37	0	0	0	0	0	0	110	70			24.7	91	0	0	208	149	52	37	89	27	47	1	23	3.21	55	0	0	Pouco Ativo	1	0	0	1	758
39	0	0	0	0	0	0	110	70	83	1.82	25.2	91	0	0	217	151	54	62	91	36	61	1.2	30	3.15	48	0	1	Pouco Ativo	2	1.46995	0	1	758
49	0	0	0	0	0	0	120	80	66	1.63	24.9	96	0	0	202	131	30	204	86	29	28	1.3	21	4.18	70	0	0	SedentÃ¡rio	1	0	0	0	759
54	0	1	1	1	1	0	110	70			23.6	78	0	0	126	69	43	71	82	29	33	0.4	45	1.55	50	0	0	Pouco Ativo	3	2.54098	0	0	760
48	0	0	0	0	0	0	110	70			23.5	86	0	0	192	125	49	92	81	34	38	1.3	33	1.22	57	0	0	Pouco Ativo	1	0	0	0	760
58	0	1	1	1	1	0	110	70			25.8	86	0	0	160	91	48	103	83	29	33	0.8	36	1.57	80	0	1	Ativo	5	0.989071	0	0	760
51	0	0	0	0	0	0	100	80	66	1.65	24.2	83	0	0	192	140	33	97	86	33	41	2.4	59	1.92	63	0	0	Ativo	2	3.31148	0	0	760
57	0	1	1	1	1	0	110	80	65	1.66	23.7	80	0	0	141	86	42	66	77	26	20	6.9	31	1.86	54	0	0	Ativo	4	3.44809	0	0	760
37	0	1	0	0	0	0	110	70	106	1.63	40.1	111	0	0	162	93	52	87	106	24	54	6.7	155	1.28	100	0	1	SedentÃ¡rio	1	0	1	0	761
38	0	0	0	0	0	0	125	80	96	1.77	30.8	96	0	0	164	111	39	71	91	79	59	3	29	2.65	63	0	1	Ativo	1	0	0	1	762
37	0	0	0	0	0	0	110	70			22.4	78	0	0	123	70	44	44	82	30	40	0.2	17	1.2	59	0	0	Ativo	1	0	0	1	763
41	0	0	0	0	0	0	140	90			31.1	109	1	0	198	116	39	213	100	30	65	4.4	39	0.15	55	0	1	SedentÃ¡rio	1	0	1	1	764
41	0	0	0	0	0	0	120	80			25.8	84	0	0	224	155	60	47	90	31	43	1.4	36	1.26	71	0	1	Pouco Ativo	1	0	0	1	765
52	0	0	0	0	0	0	100	65	49	1.52	21.3	79	0	0	132	91	26	76	68	32	44	0.1	11	2.63	161	0	0	Pouco Ativo	1	0	0	0	766
39	0	0	1	0	0	0	110	70	77	1.87	22	79	0	0	225	140	65	101	82	33	34	1.3	19	1.92	77	0	0	Muito Ativo	1	0	0	1	767
42	0	0	1	0	0	0	130	80	124	2	22	77	0	0	178	96	71	57	86	25	38	8.3	19	2.58	53	0	0	Muito Ativo	2	3.20765	0	1	767
43	0	0	1	0	0	0	128	88	81	1.87	23.4	81	0	0	195	113	70	61	94	26	39	2.7	20	2.26	54	0	0	Muito Ativo	3	0.879781	0	1	767
51	0	0	0	0	0	0	120	80	95	1.84	28.1	97	0	0	187	125	51	55	92	20	25	0.8	77	2.24	62	0	1	Muito Ativo	1	0	0	1	768
52	0	0	0	0	0	0	110	70	91	1.85	26.6	90	0	0	190	121	57	59	96	27	21	0.8	116	1.68	81	0	1	Muito Ativo	2	1.01366	0	1	768
35	0	0	1	0	0	0	120	70	72	1.77	23.3	79	0	1	177	125	42	49	83	26	36	0.7	22	1.33	60	0	0	SedentÃ¡rio	1	0	0	1	769
42	0	0	0	0	0	0	120	70			29.4	86	0	0	179	106	60	65	93	22	32	1.7	13		69	0	1	SedentÃ¡rio	1	0	0	0	770
57	0	0	0	0	1	0	110	70			24	86	0	0	188	113	53	111	86	33	43	0.88	41	1.39	73	0	0	Ativo	1	0	1	1	771
53	0	0	0	0	0	0	120	80			27.3	100	0	0	178	113	45	101	100	24	45	2	54		75	0	1	Ativo	1	0	1	1	772
62	0	0	1	0	0	0	150	80			31.8	102	0	0	220	146	40	172	93	35	48	5.3	29		73	0	1	Ativo	1	0	0	1	773
60	0	0	1	0	0	0	120	80			24.7	91	0	0	236	138	43	357	78	36	55	0.9	69	4.06	67	0	0	Pouco Ativo	1	0	1	1	774
62	0	0	1	0	1	0	120	80	69	1.66	25.3	93	0	0	246	156	51	195	94	34	53	0.6	65		67	0	1	Pouco Ativo	2	2.04918	1	1	774
49	0	0	0	0	0	0	120	80			27	95	0	0	190	109	61	99	95	28	51	0.4	39	0.85	46	0	1	SedentÃ¡rio	1	0	0	1	775
50	0	0	0	0	1	0	110	80			23.8	70	0	0	188	125	54	44	77	33	64	0.68	58	3.22	67	0	0	Ativo	1	0	0	0	776
34	0	0	0	0	0	0	110	70	62	1.61	20.1	70	0	0	170	94	51	125	86	20	25	3.2	12	2.82	28	0	0	SedentÃ¡rio	1	0	0	0	777
37	0	0	0	0	0	0	102	72			21.3	79	0	0	194	131	47	80	89	26	23	4	22	2.89	36	0	0	Muito Ativo	2	2.59836	0	0	777
54	0	0	0	0	0	0	110	70	68	1.66	24.9	76	0	0	213	142	50	104	102	27	33	0.2	17	1.31	86	0	0	Pouco Ativo	1	0	0	0	778
61	0	0	1	0	0	0	115	80	82	1.75	26.8	93	0	0	251	138	99	68	92	34	38	1	29	1.75	51	0	1	Ativo	6	0.997268	0	1	779
53	0	0	0	0	0	0	120	80			26.7	88	0	0	260	168	77	74	93	30	54	1.4	24	1.08	51	0	1	Pouco Ativo	1	0	0	1	779
60	0	0	1	0	0	0	120	80	82	1.75	27	89	0	0	222	119	81	111	96	27	27	0.7	25	1.47	51	0	1	Ativo	5	2.05738	0	1	779
56	0	0	1	0	0	0	120	80	80.5	1.74952	26.3	88	0	0	247	144	89	71	107	32	25	1.4	28		57	0	1	Ativo	3	2.31694	0	1	779
58	0	0	0	0	0	0	110	72	80	1.75	26.2	88	0	0	243	141	88	68	88	26	25	0.4	27		50	0	1	Ativo	4	1.95355	0	1	779
54	0	0	1	0	0	0	120	80			25.9	87	0	0	194	97	85	60	85	34	45	0.5	21	1.5	55	0	1	Ativo	2	0.84153	0	1	779
48	0	0	1	0	0	0	130	80			32.4	100	1	0	247	167	47	167	79	28	43	1.5	25	1.64	84	0	1	Pouco Ativo	1	0	1	0	780
85	0	0	0	0	0	0	150	80			23.7	84	1	0	204	123	44	186	115	61	51	1.5	50	3.64	78	0	0	Ativo	1	0	1	0	781
45	0	0	1	0	1	0	110	70	62	1.59	24.6	87	0	0	341	248	57	179	78	18	18	1.5	20	3.87	51	0	0	SedentÃ¡rio	1	0	0	0	782
48	0	0	1	0	1	0	100	80			25.5	84	0	0	192	108	63	107	67	22	25	1.3	19	2.44	48	0	1	SedentÃ¡rio	4	0.898907	0	0	782
46	0	0	1	0	1	0	120	80	62	1.59	24.5	85	0	0	295	210	64	106	106	26	25	0.9	17	1.18	37	0	0	Pouco Ativo	2	1.39344	0	0	782
47	0	0	1	0	1	0	110	70	64	1.59	25.5	83	0	0	279	181	52	228	81	17	20	1	18	3.46	48	0	1	Pouco Ativo	3	0.997268	0	0	782
40	0	0	0	0	0	0	110	80	63	1.69	22.1	72	0	0	192	109	68	77	73	20	18	0.9	17	1.8	48	0	0	Pouco Ativo	4	1.96995	0	0	783
42	0	0	0	0	0	0	105	84	67	1.68	23.6	79	0	0	167	95	60	61	74	19	18	0.4	15	3.02	35	0	0	Ativo	5	1.80055	0	0	783
36	0	0	0	0	0	0	110	70	60	1.68	21.5	69	0	0	177	72	77	142	75	23	16	1.7	22	3.52	42	0	0	SedentÃ¡rio	2	2.56557	0	0	783
34	0	0	0	0	0	0	90	60			22.3	74	0	0	186	87	74	123	72	53	96	3.8	23	3.26	51	0	0	SedentÃ¡rio	1	0	0	0	783
38	0	0	0	0	0	0	110	70	65	1.68	22.9	76	0	0	188	102	69	87	70	24	24	1.9	21	3.1	42	0	0	Pouco Ativo	3	2.04645	0	0	783
42	0	0	0	0	0	0	110	70	60	1.7	21	76	0	1	199	121	64	68	78	23	22	0.7	28	1.61	24	0	0	Pouco Ativo	1	0	0	0	784
35	0	0	0	0	0	0	120	70			25.3	87	0	1	175	113	44	91	82	22	26	0.6	15	2.27	49	0	1	SedentÃ¡rio	1	0	0	1	785
38	0	0	0	0	0	0	116	76	82	1.76	27.1	92	0	1	174	112	46	82	80	28	37	0.6	22	1.65	46	0	1	Pouco Ativo	2	3.11202	0	1	785
70	0	1	1	1	0	0	140	80	79	1.59	31.4	111	1	0	185	130	25	150	102	76	85	5.8	249	3.58	128	0	1	Ativo	1	0	0	1	786
53	0	0	0	0	0	0	120	80			23.8	80	0	0	195	115	56	119	84	23	30	0.6	14	5.08	63	0	0	Ativo	1	0	0	0	787
41	0	0	1	0	0	0	110	70	64	1.8	19.9	81	0	0	124	75	33	82	91	19	29	0.2	29	1.06	63	0	0	SedentÃ¡rio	3	1.06831	0	1	788
40	0	0	1	0	0	0	120	80	70	1.8	21.7	86	0	0	158	104	28	131	90	29	49	0.8	43	1.85	66	0	0	Ativo	2	3.7377	0	1	788
36	0	0	0	0	0	0	110	70	67	1.79	20.8	82	0	0	148	96	31	106	80	29	29	0.7	29	0.9	77	0	0	Ativo	1	0	0	1	788
61	0	0	1	0	0	0	118	76	91	1.82	27.6	101	0	1	239	178	39	109	86	28	39	5.1	23	2.57	69	0	1	SedentÃ¡rio	2	3.44809	0	1	789
58	0	0	1	0	0	0	120	80	90	1.82	27.3	96	0	1	238	178	44	79	94	24	28	3.3	19	1.94	72	0	1	SedentÃ¡rio	1	0	0	1	789
32	0	0	0	0	0	0	93	57	60	1.59	23.8	74	0	0	160	74	61	124	77	28	42	1.3	30	3.04	40	0	0	Muito Ativo	1	0	0	0	790
34	0	0	0	0	0	0	93	75	57	1.59	22.6	71	0	0	187	106	67	68	63	28	34	0.8	22	1.71	41	0	0	Muito Ativo	2	2.02459	0	0	790
70	0	0	1	0	0	0	114	72	49.7	1.48	22.7	70	0	0	200	129	57	70	75	24	23	1.4	13	1.73	76	0	0	Pouco Ativo	1	0	0	0	791
71	0	0	1	0	0	0	120	80	49	1.48	22.2	76	0	0	220	149	56	74	82	31	24	0.1	14	2.28	75	0	0	Pouco Ativo	2	0.983607	0	0	791
53	0	0	0	0	0	0	110	70			19.1	61	0	0	156	56	90	52	78	23	34	0.3	32	1.44	58	0	0	Ativo	1	0	0	0	792
55	0	0	0	0	0	0	100	70	50	1.59	19.8	66	0	0	173	72	90	55	76	28	30	0.7	69		93	0	0	Pouco Ativo	3	2.00273	0	0	792
54	0	0	0	0	0	0	90	60			20	67	0	0	188	69	106	67	77	33	34	0.9	59	1.67	81	0	0	Ativo	2	1.12568	0	0	792
65	0	1	1	1	1	0	140	80	80	1.66	28.9	101	0	0	179	110	45	119	98	30	45	1.6	39	1.74	73	0	1	Pouco Ativo	1	0	1	1	793
54	0	0	1	0	1	0	110	70	83	1.76	27	104	0	0	180	89	57	172	77	20	31	0.7	25	1.14	52	0	1	Ativo	1	0	1	1	794
37	0	0	0	0	0	0	130	90	94	1.67	33.7	101	0	0	223	154	52	84	87	32	50	4.2	57	1.05	74	0	1	Ativo	1	0	1	1	795
49	0	0	0	0	0	0	110	70	89	1.81	27.4	101	0	0	231	133	40	317	80	35	24	1.4	28	4.27	74	0	1	Muito Ativo	1	0	0	1	796
61	0	0	1	0	0	0	126	80	89	1.79	27.9	96	0	0	230	141	30	297	84	33	34	0.4	32	2.01	69	0	1	SedentÃ¡rio	2	1.92896	1	1	797
65	0	1	1	1	0	0	118	78	85	1.78	26.7	100	0	0	189	119	32	191	95	21	28	0.8	27	1.61	62	0	1	Ativo	3	3.51913	1	1	797
59	0	0	1	0	0	0	120	70			28.4	103	0	0	207	134	34	196	99	34	43	1.7	28	2.11	73	0	1	Pouco Ativo	1	0	1	1	797
42	0	0	0	0	0	0	126	70			24.8	92	0	0	162	99	55	42	78	33	42	2.6	15	2.17	62	0	0	Ativo	1	0	0	0	798
45	0	0	0	0	0	0	120	80	66	1.63	25	92	0	0	184	105	66	67	81	30	21	2.4	12	2.19	51	0	1	Pouco Ativo	2	2.68852	0	0	798
56	0	1	1	1	1	0	123	87	86	1.67	31.1	104	0	0	167	84	64	94	93	35	53	1.3	25	0.96	68	0	1	Ativo	1	0	1	1	799
31	0	0	1	0	0	0	110	75	81	1.69	28.3	95	0	0	252	167	62	117	90	20	26	25.2	33	2.22	90	0	1	Pouco Ativo	1	0	0	0	800
43	0	0	0	0	0	0	115	75	88	1.77	28.2	88	0	0	146	85	45	81	87	26	31	0.7	23	1.85	52	0	1	Ativo	1	0	0	1	801
44	0	0	0	0	0	0	120	80			23.6	80	0	0	262	178	67	87	81	21	19	0.1	10	6.73	50	0	0	SedentÃ¡rio	1	0	0	0	802
53	0	0	0	0	0	0	126	82			27.5	87	0	1	188	107	61	101	111	29	29	2.3	24	1.82	135	0	1	Pouco Ativo	1	0	0	0	803
41	0	1	0	1	0	0	130	90			26.6	90	0	0	208	117	61	150	76	27	28	0.4	22	1.06	61	0	1	Pouco Ativo	1	0	0	1	804
49	0	0	0	0	0	0	120	70			26.6	87	0	0	210	122	49	195	82	29	45	1.3	18	1.42	61	0	1	Ativo	1	0	0	0	805
62	0	0	1	0	0	0	132	84			24.8	86	0	0	216	129	56	156	96	31	36	2.4	23	2.19	57	0	0	Ativo	1	0	1	1	806
68	0	0	1	0	0	0	130	80	80	1.77	25.8	95	0	0	193	116	49	140	92	28	37	2.4	21	2.92	53	0	1	Ativo	2	6.11475	1	1	806
49	0	0	1	0	0	0	100	70			33.6	102	0	0	204	127	54	117	94	25	26	11.3	23	1.02	115	0	1	Pouco Ativo	4	0.997268	1	0	807
46	0	0	1	0	0	0	110	70	80	1.58	32.2	96	0	0	195	122	55	90	101	20	29	30.9	17	2.4	111	0	1	Muito Ativo	1	0	0	0	807
48	0	0	1	0	0	0	120	85	81	1.57	32.7	98	0	0	190	115	46	145	87	25	24	12.3	24	1.14	102	0	1	Ativo	3	1.16393	1	0	807
47	0	0	1	0	0	0	120	80	80	1.58	32.2	96	0	0	210	126	60	120	97	25	28	25.3	23	2.33	109	0	1	Ativo	2	1.34426	1	0	807
31	0	1	0	1	0	0	120	70	70	1.73	23.3	85	0	0	184	128	35	104	83	38	67	0.9	19	1.53	62	0	0	Ativo	1	0	0	1	808
35	0	1	1	1	0	0	115	75	71	1.74	23.8	87	0	0	194	141	39	71	79	35	70	0.9	14	1.65	60	0	0	Pouco Ativo	3	2.74863	0	1	808
32	0	1	1	1	0	0	110	80	71	1.73	23.8	87	0	0	224	162	46	80	80	31	54	0.3	16	2.13	59	0	0	Ativo	2	2.3388	0	1	808
48	0	0	0	0	0	0	100	60	60	1.64	22.4	84	0	0	159	68	83	42	71	21	22	1.1	13	2.17	54	0	0	Ativo	3	3.74317	0	0	809
44	0	0	0	0	0	0	100	60	57	1.64	21.3	1	0	0	162	76	76	52	71	18	25	0.7	12	2.02	45	0	0	Ativo	2	4.68033	0	0	809
40	0	0	0	0	0	1	100	70			21.9	72	0	0	164	74	80	51	76	21	28	1.1	13	1.68	62	0	0	Pouco Ativo	1	0	0	0	809
51	0	0	1	0	0	0	120	70	85	1.71	29.2	102	0	0	199	127	52	102	86	35	50	2.7	39	5.16	48	0	1	Muito Ativo	1	0	1	1	810
52	0	0	1	0	0	0	120	80	89	1.71	31.3	107	0	0	192	115	52	125	84	33	36	10.5	41	3.92	58	0	1	Muito Ativo	2	1.37705	1	1	810
51	0	1	0	1	0	0	130	80	57	1.63	21.7	90	0	0	151	72	67	62	79	19	20	0.9	15	1.91	41	0	0	Ativo	1	0	0	0	811
50	0	0	0	0	0	0	90	64	56	1.64	20.9	74	0	0	166	80	78	39	76	23	15	3.5	18	1.11	66	0	0	SedentÃ¡rio	1	0	0	0	812
51	0	0	0	0	0	0	110	70			23.5	82	0	0	176	106	49	103	83	16	19	0.1	15	2.81	48	0	0	SedentÃ¡rio	1	0	0	0	813
27	0	0	0	0	0	0	120	70	70	1.73	23.7	82	0	0	139	63	54	108	84	27	50	0.9	32	2.14	66	0	0	Pouco Ativo	1	0	0	1	814
50	0	0	1	0	0	0	120	80	99	1.88	28	108	0	0	244	170	56	90	94	31	31	1.7	27		69	0	1	Ativo	2	2.79508	1	1	815
48	0	0	1	0	0	0	110	70			28	108	0	0	214	140	56	91	90	25	26	1	21		81	0	1	Ativo	1	0	1	1	815
57	0	1	0	1	0	0	130	100			27.1	102	0	0	169	120	32	83	88	39	87	5.6	62	4.41	71	0	1	SedentÃ¡rio	1	0	1	1	816
59	0	1	0	1	1	0	140	80			26	98	0	0	140	97	29	70	85	32	35	1.6	49		67	0	1	Ativo	2	2.00273	1	1	816
45	0	0	0	0	0	0	120	70			23.2	87	0	0	196	118	56	110	86	27	36	2.7	18	1.73	65	0	0	Muito Ativo	1	0	0	1	817
48	0	0	1	0	0	0	100	70			22.8	89	0	0	234	160	50	118	105	32	34	0.4	18	1.6	50	0	0	Ativo	2	2.7541	0	1	817
49	0	0	0	0	0	0	100	60	66	1.58	26.6	86	0	0	222	155	47	102	79	25	26	7.7	26	8.41	76	0	1	SedentÃ¡rio	1	0	1	0	818
52	0	1	0	1	0	0	120	80	69	1.66	24.8	84	0	0	211	129	62	100	86	23	31	3.5	18	13	65	0	0	SedentÃ¡rio	2	1.06557	1	0	819
54	0	1	0	1	0	0	138	80	72	1.68	25.5	91	0	0	212	131	55	131	85	23	28	2.6	25	2.07	72	0	1	Ativo	4	0.781421	1	0	819
51	0	1	0	1	0	0	136	94	72	1.68	25.7	92	0	0	200	116	54	152	88	22	32	1.1	20	3.77	70	0	1	SedentÃ¡rio	1	0	0	0	819
53	0	1	0	1	0	0	135	82	73	1.67	26.4	88	0	0	197	120	51	129	86	23	34	1.5	18	2.46	65	0	1	Ativo	3	1.18852	1	0	819
71	0	0	0	0	0	0	100	70	92	1.76	29.1	108	0	0	186	135	39	62	97	28	39	1.4	21	1.7	47	0	1	SedentÃ¡rio	2	4.27322	1	1	820
67	0	0	0	0	0	0	120	80	80	1.75	26.4	95	0	0	186	130	45	53	96	26	30	0.6	22	1.31	44	0	1	Pouco Ativo	1	0	0	1	820
37	0	0	1	0	1	0	130	80	132	1.83	39.4	125	0	0	151	86	48	83	98	31	59	4.8	49	4.75	105	0	1	Ativo	1	0	1	1	821
39	0	0	1	0	0	0	134	88	150	1.83	44.7	140	0	0	274	190	56	142	104	29	57	12.7	54	6.4	114	0	1	Pouco Ativo	2	2.10109	1	1	821
54	0	1	0	1	0	0	130	80			28.5	104	1	0	302	221	49	158	100	24	27	4.6	17	2.26	70	0	1	Pouco Ativo	1	0	0	1	822
53	1	0	0	1	0	1	130	80	86	1.79	27.1	90	0	0	167	114	31	110	108	22	24	4.9	29	1.3	100	0	1	SedentÃ¡rio	1	0	1	1	823
66	1	0	0	0	0	1	150	100			26.8	97	0	0	156	97	41	92	137	28	44	0.1	20		45	0	1	Pouco Ativo	1	0	1	1	824
35	0	0	1	0	1	0	110	70			27.2	93	0	0	138	62	49	135	87	24	35	1.4	29	3.48	79	0	1	Ativo	1	0	0	1	825
58	0	0	1	0	0	0	110	70			22.1	89	0	0	238	162	49	133	95	22	22	2.6	23	3.31	68	0	0	Ativo	1	0	0	1	826
44	0	0	0	0	0	0	110	70			25.4	89	0	0	246	171	41	169	83	38	40	1.9	38	3.04	52	0	1	Pouco Ativo	1	0	0	0	827
37	0	0	1	0	0	0	120	80	90	1.79	28.2	91	0	0	193	115	53	124	88	23	32	1	19	4.93	53	0	1	SedentÃ¡rio	1	0	0	1	828
51	0	0	0	0	0	0	122	80	94	1.78	29.7	105	0	0	157	95	44	88	93	22	27	12.7	24	2.98	66	0	1	Pouco Ativo	2	1.30055	1	1	829
50	0	0	0	0	0	0	120	80	93	1.78	29.4	106	0	0	173	107	43	115	92	25	24	3.3	27		85	0	1	Pouco Ativo	1	0	1	1	829
51	0	1	0	1	0	0	135	90	93	1.89	26.1	103	1	0	216	132	34	252	95	35	62	1	32		83	0	1	Pouco Ativo	1	0	1	1	830
54	0	0	0	0	0	0	115	80	54	1.54	22.9	81	0	0	196	104	80	61	78	20	25	0.3	22	1.6	56	0	0	Ativo	1	0	0	0	831
63	0	0	0	0	1	0	110	70	104	1.86	29.9	104	0	1	196	129	53	68	86	22	27	5.8	20	0.8	58	0	1	Pouco Ativo	2	1.96448	0	1	832
65	0	0	1	0	1	0	120	80	112	1.87	31.9	108	0	1	159	97	46	79	83	21	26	9.3	16		46	0	1	Ativo	3	2.81694	0	1	832
61	0	0	0	0	1	0	120	70			32	113	0	1	154	85	50	97	69	27	35	5.4	17	0.99	68	0	1	Ativo	1	0	0	1	832
60	0	1	1	1	1	0	134	86	114	1.86	33.1	119	0	0	142	77	47	91	100	43	63	0.9	83	1.04	79	0	1	Muito Ativo	5	0.991803	1	1	833
59	0	1	1	1	0	0	123	80	115	1.86	33.3	117	0	0	220	141	47	161	96	40	61	1.2	97	1.47	83	0	1	Ativo	4	1.07104	1	1	833
58	0	0	0	0	0	0	130	70	108	1.85	31.5	113	0	0	242	157	54	157	96	34	42	1.5	67	1.52	86	0	1	Ativo	2	2.50273	1	1	833
55	0	0	0	0	0	0	130	80			29	101	0	0	197	128	51	91	91	31	47	4.5	39	1.67	62	0	1	Ativo	1	0	1	1	833
58	0	0	1	0	0	0	140	100	113	1.86	32.7	118	0	0	214	146	47	105	101	41	39	27.3	84		101	0	1	Ativo	3	1.39617	1	1	833
59	0	1	1	1	0	0	130	80			23.5	92	0	0	204	130	51	116	106	30	42	3.8	68	0.63	70	0	0	Pouco Ativo	1	0	0	1	834
34	0	0	0	0	0	0	120	80			27.9	93	0	0	216	161	36	97	89	28	59	2.1	34	1.38	85	0	1	SedentÃ¡rio	1	0	1	1	835
56	0	1	1	1	0	0	134	82	74	1.78	23.6	97	1	0	182	109	39	170	76	24	25	2.5	24	4.36	100	0	0	Pouco Ativo	3	1.10656	1	0	836
57	0	1	1	1	0	0	130	72	75	1.78	23.9	96	1	0	221	147	40	169	77	29	31	3.2	29	3.82	99	0	0	Pouco Ativo	4	0.997268	1	0	836
55	0	1	1	1	0	0	128	88	73	1.79	22.8	95	0	0	193	118	47	140	74	30	32	3.6	22	5.16	96	0	0	Pouco Ativo	2	1.01639	0	0	836
54	0	1	1	1	0	0	120	80	71	1.79	22.2	90	0	0	228	156	56	79	87	24	29	2.5	23	2.01	95	0	0	Ativo	1	0	0	0	836
57	0	0	0	0	0	0	110	75	85	1.83	25.5	95	0	0	184	93	68	116	78	31	32	0.6	28	2.14	45	0	1	Muito Ativo	1	0	0	1	837
69	1	0	1	0	0	0	130	70			32.8	112	1	0	225	146	42	185	134	31	40	1.6	80		85	0	1	Muito Ativo	1	0	1	1	838
42	0	0	1	0	0	0	120	80			37.5	100	0	0	229	154	55	102	87	59	75	12.3	28	4.12	71	0	1	Ativo	1	0	1	0	839
56	0	0	1	0	0	0	145	85			23.9	95	0	0	257	180	40	334	83	32	45	0.8	22	2.23	51	0	0	Ativo	1	0	1	1	840
39	0	0	1	0	1	0	120	80			22.8	78	0	0	218	157	38	114	84	27	52	0.7	32	1.7	60	0	0	SedentÃ¡rio	1	0	0	1	841
50	0	0	0	0	0	0	110	80	75	1.83	22.7	90	0	0	247	162	38	235	85	30	67	0.6	65	1.33	54	0	0	Ativo	1	0	1	1	842
47	0	1	1	1	0	0	120	70	83	1.74	27.7	96	0	0	163	98	48	84	97	26	30	0.9	19	1.2	61	0	1	Pouco Ativo	1	0	1	1	843
49	0	1	1	1	0	0	118	76	85	1.73	28.4	102	0	0	176	108	50	90	96	27	39	0	16	1	53	0	1	Ativo	2	2.02186	1	1	843
52	0	1	1	1	0	0	112	74	87	1.74	29	100	0	0	179	116	43	102	97	25	32	0.6	19	1.63	54	0	1	Pouco Ativo	4	1.06284	0	1	843
50	0	1	1	1	0	0	122	78	85	1.73	28.5	102	0	0	167	113	42	61	105	31	32	3.3	20	1.17	71	0	1	Pouco Ativo	3	1.09563	1	1	843
52	0	0	0	0	0	0	110	70	64	1.65	23.6	86	0	0	192	103	77	62	74	33	38	8.9	44	4.6	54	0	0	Muito Ativo	1	0	0	1	844
54	0	0	0	0	0	0	110	70	68	1.65	25.1	91	0	0	206	119	74	63	79	28	35	0.4	31	2.08	51	0	1	Pouco Ativo	2	1.96448	0	1	844
46	0	0	1	0	0	0	120	80	87	1.82	26.2	97	0	0	218	153	36	146	95	29	33	3.1	16	1.37	60	0	1	Pouco Ativo	1	0	0	1	845
43	0	0	0	0	0	0	110	70	70	1.71	24	91	0	0	170	94	64	62	95	26	35	0.8	34	1	50	0	0	Ativo	1	0	0	1	846
37	0	0	0	0	0	0	100	70	61	1.69	21.4	82	0	0	175	95	69	55	86	16	22	0.8	25	2.64	35	0	0	Pouco Ativo	3	3.03825	0	0	847
33	0	0	0	0	0	0	90	60			19.8	73	0	0	183	91	75	85	79	21	25	0.6	17	2.65	41	0	0	Pouco Ativo	1	0	0	0	847
34	0	0	0	0	0	0	110	70	57.4	1.68989	20.1	77	0	0	195	102	79	70	76	22	14	1.2	15	1.11	37	0	0	Ativo	2	1.86612	0	0	847
39	0	0	0	0	0	0	100	70	91	1.81	27.7	88	0	0	213	147	42	121	79	31	33	0.6	15	2.15	50	0	1	Muito Ativo	1	0	0	1	848
28	0	0	0	0	0	0	100	70	71	1.81	21.7	89	0	0	177	120	38	95	77	20	30	0.5	18		71	0	0	Pouco Ativo	1	0	0	1	849
57	0	1	0	1	0	0	140	90			34	106	0	0	195	133	41	106	108	31	42	5.3	23	3.28	73	0	1	SedentÃ¡rio	1	0	1	1	850
53	0	0	0	0	0	0	120	80	86	1.73	29	105	0	0	175	97	66	61	87	21	24	1.5	22	2.4	45	0	1	Pouco Ativo	2	1.58743	1	0	851
51	0	0	0	0	0	0	120	80	83	1.73	27.7	101	0	0	169	88	67	72	98	21	26	1.1	28	2.79	44	0	1	SedentÃ¡rio	1	0	0	0	851
50	0	0	1	0	0	0	105	70	91	1.81	27.8	97	0	1	204	128	55	105	82	22	30	0.8	31	3.02	35	0	1	Pouco Ativo	1	0	0	1	852
47	0	0	1	0	1	0	120	80	75	1.78	23.6	97	0	0	194	107	55	162	107	50	64	0.6	76	1.59	61	0	0	SedentÃ¡rio	1	0	1	1	853
46	0	0	1	0	0	0	110	70	66	1.73	22.1	80	0	0	268	192	49	137	96	24	30	0.1	63	1.21	55	0	0	Pouco Ativo	1	0	0	1	854
48	0	0	1	0	0	0	110	70	63	1.75	20.7	79	0	0	243	146	53	218	99	34	53	0.3	377	1.11	63	0	0	Pouco Ativo	3	0.997268	0	1	854
47	0	0	1	0	0	0	120	80	66	1.75	21.7	84	0	0	276	184	66	129	93	62	121	0.3	1725	1.33	114	0	0	Pouco Ativo	2	1.01093	0	1	854
42	0	0	0	0	0	0	130	80	79	1.77	25.2	83	0	1	230	138	68	122	78	23	31	0.4	18	2.15	52	0	1	Ativo	1	0	0	1	855
50	0	0	1	0	0	0	120	70			27.8	90	0	0	243	158	44	317	93	34	39	3	52	1.17	70	0	1	Ativo	1	0	0	1	856
52	0	0	1	0	1	0	130	80	77	1.71	26.5	85	0	0	171	85	55	154	102	32	32	3.3	33	0.72	58	0	1	Muito Ativo	2	1.86066	0	1	856
51	0	0	0	0	1	0	120	80			24.8	88	0	0	180	82	80	92	94	25	38	0.78	14	1.67	45	0	0	Ativo	1	0	0	1	857
54	0	0	1	0	1	0	110	70	77.8	1.76057	25.1	90	0	0	158	66	69	117	81	27	33	0.5	18	2.05	44	0	1	Ativo	2	2.7377	0	1	857
51	0	0	0	0	0	0	140	90			27.7	93	0	0	183	128	41	72	83	35	49	0.3	21	1.57	75	0	1	SedentÃ¡rio	1	0	1	1	858
46	0	1	1	1	1	0	120	80	94	1.76	30.5	107	0	0	144	82	37	123	84	30	66	0.9	44	3.72	56	0	1	SedentÃ¡rio	1	0	1	1	859
51	0	1	0	1	0	0	150	80			31.8	108	1	0	224	139	47	188	120	26	41	40.7	55	2.37	56	0	1	Ativo	1	0	1	1	860
53	0	1	1	1	1	0	130	80			30.9	110	1	1	267	172	36	296	100	31	23	0.7	38	1.67	44	0	1	Ativo	3	0.846995	1	1	860
52	0	1	0	1	0	0	120	100			32.4	100	1	1	222	138	37	234	111	35	37	1.2	36	2.13	54	0	1	SedentÃ¡rio	2	1.1612	1	1	860
54	0	1	0	1	0	0	130	80	100	1.71	34.4	113	1	0	121	63	37	106	133	34	40	1.4	61	0.23	53	0	1	Ativo	4	1.20492	1	1	860
65	0	1	1	1	0	0	120	80	87	1.79	27.3	101	0	0	236	154	60	111	80	30	33	4	22	2.16	62	0	1	SedentÃ¡rio	1	0	1	1	861
55	0	0	0	0	0	0	120	80	66	1.63	25.1	84	0	0	189	121	39	146	90	29	25	1.4	25	1.69	40	0	1	Ativo	1	0	0	1	862
60	0	0	1	0	0	0	110	70	51	1.58	20.5	63	0	0	250	169	59	111	70	42	34	0.7	17	3.04	66	0	0	Pouco Ativo	1	0	0	0	863
40	0	0	1	0	1	0	110	70	87	1.79	27.2	92	0	0	165	89	53	113	97	28	41	2	49	1.21	64	0	1	Muito Ativo	1	0	1	1	864
28	0	0	0	0	0	0	118	80	84	1.66	29.9	96	0	1	211	114	48	245	87	37	58	0.7	36	1.75	60	0	1	Pouco Ativo	1	0	1	1	865
31	0	0	0	0	0	0	120	90			30.8	96	0	1	205	120	45	200	89	24	42	0.8	35	1.72	60	0	1	Ativo	2	2.61475	1	1	865
51	0	0	0	0	0	0	110	70	49	1.55	20.5	70	0	0	217	123	81	66	86	23	24	0.5	12	1.5	71	0	0	Ativo	2	3.55191	0	0	866
47	0	0	0	0	0	0	100	70	47	1.55	19.8	71	0	0	206	108	88	48	83	27	31	0.5	19	1.8	91	0	0	Muito Ativo	1	0	0	0	866
35	0	0	0	0	0	0	115	70	82	1.72	27.9	107	0	0	178	113	36	143	95	24	37	0.6	20	1.83	49	0	1	Pouco Ativo	1	0	0	1	867
38	0	0	0	0	0	0	110	70	73	1.64	27.2	87	0	0	199	128	54	84	93	25	26	5.4	11	3.97	68	0	1	Pouco Ativo	1	0	0	0	868
33	0	0	0	0	0	0	110	70	56	1.67	20.2	71	0	1	193	88	85	100	72	20	21	7.3	11	0.83	47	0	0	Pouco Ativo	1	0	0	0	869
42	0	0	0	0	0	0	120	80	86	1.83	25.4	90	0	0	179	101	63	74	79	26	33	0.6	27		57	0	1	Pouco Ativo	1	0	0	1	870
45	0	0	0	0	0	0	115	75	80	1.83	24	84	0	0	187	113	56	89	85	20	20	1.4	26	0.53	54	0	0	Ativo	3	0.97541	0	1	870
44	0	0	0	0	0	0	110	70	77	1.82	23.4	80	0	0	172	94	64	70	88	24	27	0.4	25	0.69	54	0	0	Muito Ativo	2	2.06557	0	1	870
45	0	1	1	1	1	0	118	78	54	1.67	19.4	71	0	0	196	92	85	94	87	23	25	0.4	17	2.54	45	0	0	Ativo	1	0	0	0	871
47	0	1	1	1	1	0	123	80	56	1.65	20.9	67	0	0	192	106	74	61	74	22	18	0.9	16	1.6	48	0	0	Muito Ativo	2	2.09016	0	0	871
49	0	1	1	1	1	0	126	80	107	1.71	36.8	108	1	0	194	95	47	259	101	24	28	9.2	46		88	0	1	Pouco Ativo	1	0	1	0	872
54	0	0	0	0	0	0	116	76	96	1.81	29.4	102	0	0	168	97	56	75	83	41	42	8.4	27	3.39	69	0	1	Ativo	5	1.2623	0	1	873
53	0	0	0	0	0	0	110	70	97	1.81	29.6	109	0	0	168	96	59	63	76	36	32	2.4	26	2.2	69	0	1	Pouco Ativo	4	2.96721	0	1	873
49	0	0	0	0	0	0	110	70			29.6	100	0	0	166	99	52	76	84	36	36	2	27	2.32	65	0	1	Muito Ativo	2	1.69399	0	1	873
47	0	0	0	0	0	0	130	80			28.8	106	0	0	137	73	48	78	91	40	53	1.8	18	2.3	59	0	1	Ativo	1	0	0	1	873
50	0	0	0	0	0	0	110	70	97	1.8	29.9	111	0	0	204	133	56	75	75	45	37	2.8	22	2.85	65	0	1	Pouco Ativo	3	1.84973	0	1	873
45	0	0	1	0	0	0	110	73	92	1.78	28.9	96	0	1	212	155	35	111	76	26	35	0.2	49	1.86	57	0	1	Pouco Ativo	1	0	1	1	874
62	0	1	1	1	1	0	140	90	93	1.85	27.2	105	0	0	155	84	51	100	93	25	27	1	21	2.33	57	0	1	Pouco Ativo	2	3.10109	0	1	875
59	0	1	1	1	1	0	120	70	91	1.85	26.8	103	0	0	175	107	50	91	97	28	32	1.5	19	1.97	65	0	1	Ativo	1	0	0	1	875
57	0	1	1	1	1	0	150	90	94	1.8	28.9	97	0	0	203	142	43	92	104	63	44	0.8	77	2.63	73	0	1	Ativo	1	0	1	1	876
33	0	0	0	0	0	0	132	78			25.6	89	0	0	193	124	43	130	82	41	63	0.5	48	2.93	72	0	1	Pouco Ativo	1	0	0	1	877
51	0	0	0	0	0	0	110	80	84	1.73	28.3	98	0	0	158	89	58	57	99	24	32	0.9	19	2.45	60	0	1	Ativo	1	0	0	1	878
30	0	0	0	0	0	0	117	73	83	1.78	26.4	94	0	0	161	104	42	73	78	29	66	1.8	86	1.67	78	0	1	Ativo	1	0	0	1	879
30	0	0	0	0	0	0	110	70			22.1	83	0	0	154	97	41	80	80	33	24	0.5	22	2.88	62	0	0	Ativo	1	0	0	1	880
54	0	0	0	0	0	0	125	80	94	1.89	26.3	100	0	0	206	138	59	45	80	28	37	0.6	19	1.31	49	0	1	Pouco Ativo	1	0	0	1	881
30	0	0	0	0	0	0	95	63	51	1.62	19.6	64	0	0	158	90	56	62	85	21	10	0.2	10	2.88	40	0	0	Ativo	3	1.01913	0	0	882
28	0	0	0	0	0	0	90	60	50	1.53	18.9	65	0	0	184	110	53	104	73	23	21	0.3	10	2.46	51	0	0	Pouco Ativo	1	0	0	0	882
29	0	0	0	0	0	0	95	60	51	1.61	19.9	66	0	0	184	103	56	125	80	24	18	0.3	12	3.62	61	0	0	Pouco Ativo	2	0.964481	0	0	882
56	0	0	0	0	1	0	120	80	78	1.73	26.1	99	0	0	151	84	27	200	79	25	42	0.5	24	2.11	62	0	1	Ativo	1	0	0	1	883
54	0	0	0	0	0	0	120	80	109	1.9	30.4	110	0	0	210	133	51	129	80	22	27	3.2	51	1.38	54	0	1	Pouco Ativo	2	1.37705	1	1	884
52	0	0	0	0	0	0	110	70	105	1.91	28.7	103	0	0	204	140	49	73	91	29	30	9.6	29	0.49	59	0	1	Pouco Ativo	1	0	1	1	884
50	0	1	1	1	0	1	120	80	72	1.62	27.5	82	0	0	157	68	62	133	82	23	15	4.6	14	0.91	46	0	1	SedentÃ¡rio	1	0	0	0	885
52	0	0	0	0	0	0	110	80			24.8	88	0	0	204	114	78	58	129	32	25	1.2	21	1.38	62	0	0	Muito Ativo	1	0	0	1	886
53	0	0	0	0	0	0	130	90	72	1.73	24	81	0	0	206	123	73	52	102	33	29	1.4	26	1.36	67	0	0	Muito Ativo	2	1.18852	0	1	886
35	0	0	0	0	0	0	122	72	71	1.74	23.7	85	0	0	194	117	61	79	89	29	36	0.4	25	2	80	0	0	Ativo	1	0	0	1	887
45	0	0	0	0	0	0	110	70			24.3	77	0	0	155	74	74	36	81	25	18	0.6	12	2.07	47	0	0	Pouco Ativo	1	0	0	0	888
63	0	0	1	0	1	0	130	70			26.6	105	0	1	132	76	28	142	92	26	33	1.3	23	1.89	67	0	1	SedentÃ¡rio	2	1.42077	1	1	889
62	0	1	0	1	1	0	120	80			26.2	97	0	1	123	60	29	169	85	22	25	1.5	24	1.02	74	0	1	SedentÃ¡rio	1	0	1	1	889
46	0	0	0	0	0	1	100	60	77	1.82	23.3	84	0	1	216	127	74	73	68	24	23	0.3	18	1.18	60	0	0	Ativo	1	0	0	1	890
90	0	0	0	0	0	0	160	90			31.1	118	1	0	143	84	37	109	125	20	21	0.4	25		76	0	1	Ativo	1	0	1	1	891
50	0	0	0	0	0	0	120	80			24.2	79	0	1	229	161	52	79	85	27	38	1	8		63	0	0	Muito Ativo	1	0	0	1	892
56	0	0	1	0	1	0	120	80	67	1.65	24.6	89	0	1	174	109	48	83	88	27	39	1.2	10	2.2	80	0	0	Ativo	4	1.95628	0	1	892
54	0	0	1	0	1	0	110	70	68	1.64	25.2	89	0	0	178	106	49	115	99	29	33	0.6	10		61	0	1	Muito Ativo	3	2.12022	0	1	892
59	0	0	1	0	1	0	120	80	68	1.65	25.2	91	0	1	170	101	39	149	95	28	38	0.9	10	2.63	53	0	1	Muito Ativo	7	1.83607	1	1	892
52	0	0	1	0	0	0	110	80			24.5	84	0	0	235	170	47	91	97	26	21	0.5	6	1.8	61	0	0	Ativo	2	1.58743	0	1	892
47	0	0	1	0	1	0	120	80			26.2	93	0	0	200	114	44	208	95	38	53	1.6	54	3.41	96	0	1	Pouco Ativo	1	0	0	1	893
37	0	0	0	0	0	0	110	70	66	1.63	24.7	73	0	0	156	87	48	104	80	18	13	15.9	15	2.19	48	0	0	Pouco Ativo	1	0	0	0	894
51	0	0	0	0	0	0	104	70	70	1.7	24.1	80	0	0	212	136	50	128	92	20	27	0.7	37	3.21	55	0	0	Ativo	1	0	0	1	895
47	0	0	0	0	0	0	118	78	78	1.73	26.1	90	0	0	187	105	39	215	81	28	63	1.6	54	1.52	56	0	1	Ativo	2	1.37432	0	1	896
45	0	0	0	0	0	0	128	88	82	1.73	27.6	98	0	0	191	107	39	224	93	30	53	2.6	66	2.08	57	0	1	Pouco Ativo	1	0	0	1	896
40	0	0	0	0	0	0	110	70	87	1.81	26.6	91	0	0	210	146	44	98	85	30	43	0.8	30	0.96	64	0	1	Pouco Ativo	2	3.77596	0	1	897
42	0	0	1	0	0	0	124	80	83.2	1.81	25.4	89	0	0	174	117	35	111	78	24	33	0.8	27	1.26	57	0	1	Pouco Ativo	4	1.35792	0	1	897
36	0	0	0	0	0	0	110	70			24.7	85	0	0	182	119	42	103	82	25	21	0.1	26	1.43	60	0	0	Ativo	1	0	0	1	897
43	0	0	1	0	0	0	102	80			25.7	91	0	0	205	139	39	133	87	25	27	1	30	0.95	59	0	1	Pouco Ativo	5	0.814208	0	1	897
41	0	0	1	0	0	0	100	70	85	1.8	26.2	93	0	0	189	133	35	105	75	27	35	1.3	27	1.31	58	0	1	Pouco Ativo	3	1.1694	0	1	897
54	0	0	1	0	0	0	110	70			24.1	91	0	0	203	118	56	143	102	29	32	0.4	17	2.17	62	0	0	Pouco Ativo	1	0	0	1	898
56	0	0	1	0	1	0	120	80	91	1.71	31.4	102	0	0	152	78	54	102	81	30	38	0.8	18		36	0	1	Ativo	3	2.48634	0	1	899
54	0	0	1	0	0	0	130	80	92	1.71	31.2	103	0	0	284	151	40	393	93	32	55	2.3	53		61	0	1	Ativo	2	2.50546	0	1	899
52	0	0	1	0	0	0	120	80			30	102	0	0	254	159	40	273	85	29	47	0.9	28	2.18	53	0	1	Pouco Ativo	1	0	0	1	899
41	0	0	0	0	0	0	110	70	47	1.57	19.2	63	0	0	162	92	57	67	90	20	25	0.3	10	1.36	49	0	0	Muito Ativo	1	0	0	0	900
52	0	0	0	0	0	0	110	75	63	1.51	27.8	91	0	1	172	95	66	53	80	45	70	0.8	34	1.19	63	0	1	Pouco Ativo	1	0	1	0	901
42	0	0	0	0	0	0	145	95	121	1.79	37.8	119	1	0	150	86	37	136	102	58	70	8.8	38	2.42	55	0	1	Ativo	2	3.4153	1	1	902
39	0	0	0	0	0	0	120	90			37.9	121	1	0	156	91	33	158	100	38	65	2	55	2.11	57	0	1	Pouco Ativo	1	0	1	1	902
37	0	0	0	0	0	0	126	80	96	1.78	30.5	96	0	0	194	82	32	406	97	41	35	2	31	1.7	62	0	1	Muito Ativo	2	1.89071	0	1	903
35	0	0	0	0	0	0	132	80	96	1.78	30.5	96	1	0	222	134	30	288	95	26	36	1.2	26	2.02	51	0	1	Ativo	1	0	0	1	903
65	0	1	0	0	0	0	120	70	53	1.67	19	74	0	0	193	97	76	101	77	25	24	0.2	14	2.75	51	0	0	Pouco Ativo	1	0	0	0	904
40	0	0	0	0	0	0	110	60			24.2	77	0	0	189	128	33	138	92	24	41	1.7	29	1.66	59	0	0	Ativo	1	0	0	0	905
28	0	0	0	0	0	0	110	70	56	1.64	20.9	70	0	0	186	91	65	148	73	19	16	1.1	95	1.49	54	0	0	Pouco Ativo	1	0	0	0	906
42	0	0	1	0	0	0	110	80	67	1.59	26.6	84	0	0	181	89	72	99	79	34	31	5.2	16	3.06	53	0	1	Muito Ativo	3	2.15574	0	0	907
41	0	0	0	0	0	0	140	90	60	1.6	23.7	77	0	0	182	81	69	158	72	27	26	14.1	23	2.31	60	0	0	Muito Ativo	2	1.7623	0	0	907
39	0	0	0	0	0	0	110	80			24.6	79	0	0	178	71	71	181	73	31	32	4.5	17	4.08	59	0	0	Ativo	1	0	0	0	907
66	0	0	0	0	0	0	124	80	74	1.65	27.5	107	0	1	272	194	51	137	91	19	21	0.5	16	2.56	57	0	1	Muito Ativo	1	0	0	0	908
48	0	0	0	0	1	0	120	70			27.1	96	0	0	200	139	49	61	97	21	34	4.4	27		72	0	1	Pouco Ativo	1	0	0	1	909
48	0	1	1	1	0	0	160	120	74	1.74	26.3	98	1	0	229	142	39	239	83	26	38	0.4	57	1.71	79	0	1	Pouco Ativo	2	0.931694	1	1	910
47	0	0	1	0	0	0	105	88	80	1.74	26.6	94	0	0	223	133	36	268	93	25	31	0.3	39	3.05	79	0	1	SedentÃ¡rio	1	0	1	1	910
39	0	1	0	1	0	0	120	86	110	1.83	33.1	110	0	0	201	116	54	157	107	26	30	3.8	43	2.68	58	0	1	Pouco Ativo	1	0	1	1	911
40	0	0	1	0	0	0	110	70	96	1.8	29.7	103	0	0	229	158	51	99	92	29	40	1.1	20	0.85	70	0	1	Ativo	1	0	1	1	912
30	0	0	0	0	0	0	100	70			20.8	74	0	0	173	90	59	122	71	24	28	0.2	14	2.39	59	0	0	SedentÃ¡rio	1	0	0	0	913
33	0	0	0	0	0	0	100	63	54	1.6	21	78	0	0	149	71	56	111	69	23	26	0.4	16	3	52	0	0	Pouco Ativo	2	3.45902	0	0	913
43	0	0	0	0	0	0	110	70	61	1.65	22.5	73	0	0	170	74	74	109	81	56	96	25.6	156		105	0	0	Ativo	2	1.01913	0	0	914
46	0	0	0	0	0	0	100	70	65	1.66	23.7	79	0	0	171	84	66	107	90	20	21	7.1	37	1.4	59	0	0	Pouco Ativo	4	1.19399	0	0	914
42	0	0	0	0	0	0	120	80	59	1.65	22.8	85	0	0	164	78	70	81	85	18	15	2.4	49	1.28	55	0	0	Pouco Ativo	1	0	0	0	914
44	0	0	0	0	0	0	103	67	64	1.66	23.4	77	0	0	179	90	70	93	85	20	24	5.2	39	1.41	54	0	0	Ativo	3	0.808743	0	0	914
47	0	0	0	0	0	0	108	70	62	1.67	22.5	75	0	0	177	83	72	109	87	28	46	17.1	93	0.79	68	0	0	Pouco Ativo	5	1.58743	0	0	914
30	0	0	1	0	0	0	120	90	50	1.57	20.4	71	0	0	240	131	86	117	80	21	18	7	24	1.61	70	0	0	Ativo	1	0	0	0	915
59	0	0	1	0	0	0	120	70			26.8	95	0	0	193	125	53	77	93	24	18	3.6	25	1.63	57	0	1	Pouco Ativo	1	0	0	1	916
58	0	0	0	0	0	0	120	70			24.7	89	0	0	213	136	60	87	82	98	44	0.1	33	1.84	49	0	0	Pouco Ativo	3	1.46995	0	1	917
55	0	0	0	0	0	0	110	70	75	1.74	25	85	0	0	214	137	62	74	73	29	32	0.4	38	1.7	62	0	1	Ativo	1	0	0	1	917
57	0	0	0	0	0	0	100	60			24.2	84	0	0	215	126	69	101	85	28	26	0.1	29	1.89	56	0	0	Pouco Ativo	2	2.62568	0	1	917
53	0	0	1	0	0	0	120	80			26.5	98	0	0	195	119	37	193	91	32	26	1.2	28	1.78	71	0	1	Ativo	2	1.69945	1	1	918
52	0	0	0	0	0	0	110	70			26	90	0	0	195	165	30	184	88	32	38	1.3	29	2.74	69	0	1	Ativo	1	0	1	1	918
37	0	0	0	0	0	0	124	82	119	1.81	36.4	122	0	0	206	118	35	265	84	31	57	0	44	1	57	0	1	Pouco Ativo	1	0	1	1	919
39	0	0	1	0	0	0	114	70	97	1.8	30	112	0	0	244	170	38	179	78	22	29	0.5	27	0.8	61	0	1	Ativo	2	2.2377	0	1	919
50	0	0	1	0	1	0	120	80	83	1.83	24.8	92	0	0	171	101	56	71	83	27	26	3	15	1.88	45	0	0	Muito Ativo	1	0	0	1	920
52	0	0	1	0	1	0	114	64			25.7	91	0	0	177	103	59	73	83	35	36	0.7	15	1.73	42	0	1	Muito Ativo	3	1.05464	0	1	920
51	0	0	1	0	1	0	114	80			25.3	91	0	0	173	97	58	89	79	29	20	0.8	15	1.97	45	0	1	Muito Ativo	2	0.825137	0	1	920
58	0	0	0	0	0	0	130	90	78	1.73	26.1	102	0	0	183	113	47	115	103	37	53	1.4	43	1.44	67	0	1	Pouco Ativo	2	2.07377	1	1	921
61	0	0	0	0	0	0	130	80			25.7	100	0	0	183	114	53	81	118	24	31	0.9	28	1.7	56	0	1	Pouco Ativo	4	1.01093	1	1	921
62	0	0	0	0	0	0	130	90	77	1.74	25.2	99	0	0	180	120	49	56	102	25	29	0.8	31	1.67	62	0	1	Pouco Ativo	5	0.967213	1	1	921
56	0	0	0	0	0	0	120	70			25.6	96	0	0	172	106	45	105	99	27	35	1.3	33	1.24	69	0	1	SedentÃ¡rio	1	0	1	1	921
60	0	0	0	0	0	0	122	84	78	1.74	25.8	100	0	0	185	115	56	72	101	30	41	1.2	34		59	0	1	Pouco Ativo	3	2.47814	1	1	921
28	0	0	1	0	0	0	110	70	70	1.73	23.9	90	0	0	170	90	68	61	88	25	27	2.9	23		60	0	0	Ativo	1	0	0	1	922
46	0	0	0	1	0	0	130	80			26.5	100	0	0	168	101	45	112	80	26	27	1.1	65	4.51	47	0	1	SedentÃ¡rio	1	0	0	1	923
47	0	0	1	0	1	0	110	70			35.1	115	0	0	192	125	43	119	90	28	35	2.1	37	0.22	74	0	1	Ativo	1	0	1	1	924
48	0	0	1	0	0	1	110	70	111	1.72	37.6	125	0	0	241	178	41	111	92	25	43	2.7	37	0.02	83	0	1	Ativo	2	2.11202	1	1	924
30	0	0	0	0	0	0	110	70	73	1.76	23.7	85	0	0	196	125	52	96	89	29	36	0.3	31	2.4	53	0	0	SedentÃ¡rio	1	0	0	1	925
33	0	0	0	0	0	0	115	75	91	1.88	25.9	92	0	0	158	79	33	230	88	39	67	1.4	60	2.4	60	0	1	Pouco Ativo	1	0	0	1	926
63	0	1	1	1	1	0	140	90	76	1.83	22.5	96	0	0	205	119	60	129	88	22	22	0.7	44		56	0	0	Pouco Ativo	1	0	1	1	927
49	0	0	0	0	1	0	100	70			25.9	90	0	1	146	77	46	116	101	43	72	0.17	52	3.01	79	0	1	Ativo	1	0	0	1	928
51	0	0	1	0	1	0	110	70			25.4	100	0	0	147	87	39	104	89	35	47	0.3	53		77	0	1	Ativo	2	2.0765	0	1	928
51	0	0	1	0	0	0	130	70			26.2	93	0	0	204	138	42	120	86	26	36	0.9	50	1.5	68	0	1	Ativo	1	0	1	1	929
54	0	0	0	0	0	0	116	74			30.2	94	0	0	224	144	49	157	89	19	22	2.2	20	0.09	57	0	1	Ativo	2	2.06557	1	0	930
51	0	0	0	0	0	0	120	80	82	1.55	34.3	104	0	0	196	121	43	162	81	20	26	1.8	21	0.85	55	0	1	Ativo	1	0	1	0	930
62	0	0	0	0	0	0	125	80	107	1.75	35.1	119	0	0	198	132	30	182	88	35	39	2.5	39	1.41	86	0	1	Ativo	1	0	1	1	931
35	0	0	1	0	0	0	110	70	95	1.91	26.1	101	0	0	224	159	47	89	82	23	38	1	19	1.43	51	0	1	Ativo	1	0	0	1	932
66	0	0	0	0	0	0	124	82	99	1.71	34	121	0	0	276	194	43	194	107	26	43	1.5	38	6.66	50	0	1	Pouco Ativo	1	0	1	1	933
35	0	0	0	0	0	0	102	72	76	1.74	25.2	78	0	0	170	109	52	44	82	23	24	0.8	20	1.17	54	0	1	Ativo	1	0	0	1	934
42	0	1	0	1	0	0	110	70	115	1.77	36.7	121	0	1	103	45	39	94	77	50	142	0.2	31	1.35	95	0	1	Ativo	2	3.55738	1	1	935
40	0	1	0	1	0	0	130	80	112	1.76	36.1	122	0	0	119	49	47	114	81	58	119	0.3	66	1.9	107	0	1	SedentÃ¡rio	1	0	1	1	935
52	0	0	0	0	0	0	124	84	65	1.62	24.8	93	0	0	254	184	41	147	79	55	84	3.7	230	7.27	73	0	0	Pouco Ativo	2	8.1776	1	0	936
39	0	0	0	0	0	0	112	72	67	1.79	21	79	0	1	129	68	50	54	84	23	34	0.2	32	3.47	47	0	0	Ativo	4	2.21858	0	1	937
33	0	0	0	0	0	0	120	80			21.6	79	0	0	125	73	45	34	81	28	57	0.3	42	4.4	65	0	0	Pouco Ativo	1	0	0	1	937
41	0	0	0	0	0	0	110	70	66	1.79	20.8	78	0	1	134	75	47	59	84	24	25	3.6	46	3.34	57	0	0	Ativo	5	1.74317	0	1	937
35	0	0	0	0	0	0	110	70	67	1.78	21.3	78	0	1	145	87	45	64	80	38	49	0.2	50	6.65	65	0	0	Pouco Ativo	2	2.42896	0	1	937
37	0	0	0	0	0	0	117	73	68	1.78	21.5	80	0	1	132	71	50	57	77	66	97	0.5	66	4.54	73	0	0	Pouco Ativo	3	2.02732	0	1	937
48	0	1	1	1	1	0	122	84	104	1.65	38.2	118	0	0	121	73	26	109	94	34	62	3.8	50	2.55	51	0	1	SedentÃ¡rio	1	0	1	1	938
45	0	1	0	1	0	0	150	80	72	1.74	23.8	83	0	0	190	122	56	61	88	21	27	0.7	21	1.23	47	0	0	Ativo	2	1.2623	0	1	939
44	0	1	0	1	0	0	120	80	73	1.72	24.7	84	0	0	178	114	53	55	87	22	27	0.8	22	1.09	49	0	0	Ativo	1	0	0	1	939
56	0	1	1	1	0	0	120	70	93	1.86	26.7	107	0	0	257	179	40	192	99	29	50	1.3	50	2.39	46	0	1	Pouco Ativo	2	2.47814	1	1	940
54	0	0	0	0	0	0	110	80			27.1	100	0	0	202	135	46	106	97	44	83	1.1	41	0.83	78	0	1	Pouco Ativo	1	0	1	1	940
21	0	0	0	0	0	0	105	65	62	1.69	22	73	0	0	211	137	58	78	86	62	58	0.3	19	1.76	85	0	0	SedentÃ¡rio	1	0	0	1	941
45	0	1	0	1	0	0	140	90			28	96	0	0	157	79	43	175	92	28	54	1.2	43	0.61	87	0	1	Ativo	1	0	1	1	942
41	0	0	0	0	0	0	160	80	84	1.82	25.4	89	0	0	193	118	46	145	97	29	34	0.5	22	1.9	73	0	1	Muito Ativo	1	0	0	1	943
45	0	0	0	0	0	0	120	80	85	1.75	27.7	97	0	0	213	144	48	105	85	30	46	0.9	13	1.27	32	0	1	Ativo	1	0	0	1	944
50	0	0	1	0	0	0	127	80	72	1.68	25.6	88	0	0	259	197	45	87	79	29	22	1.3	31		186	0	1	Ativo	2	2.30055	0	1	945
48	0	0	1	0	0	0	120	80	73	1.67	26.1	85	0	0	245	176	45	119	88	36	36	6.3	39	3.26	156	0	1	SedentÃ¡rio	1	0	0	1	945
43	0	0	0	0	0	0	110	75	73	1.82	22	85	0	0	194	123	62	47	78	20	26	0.5	18	4.41	47	0	0	Muito Ativo	1	0	0	1	946
60	1	1	0	1	0	0	160	100	114	1.78	36	125	1	0	172	107	34	154	129	149	96	3.7	216	11.87	85	0	1	SedentÃ¡rio	1	0	0	1	947
40	0	0	0	0	0	0	143	98	81	1.67	29	97	0	0	184	134	29	104	92	33	55	2.2	38	1.33	46	0	1	Muito Ativo	1	0	1	1	948
64	1	1	0	1	0	1	110	60			33.8	100	1	1	216	120	48	242	127	28	37	3	50	2.15	108	0	1	Pouco Ativo	1	0	1	0	949
37	0	0	1	0	0	0	120	80			27.8	92	0	0	200	120	40	198	87	35	74	2.7	325	1.12	97	0	1	Ativo	1	0	1	1	950
39	0	0	1	0	0	0	117	85	80	1.71	27.4	95	0	0	300	225	49	132	91	41	66	5	46	2.22	68	0	1	Ativo	3	1.14208	1	1	951
38	0	0	1	0	0	0	112	78	75	1.71	25.8	90	0	0	277	190	54	167	96	28	39	0.5	37	2.88	72	0	1	Ativo	2	4.35792	0	1	951
33	0	0	0	0	0	0	120	80	79	1.71	26.6	86	0	0	293	213	50	151	93	37	53	5.4	49	3.57	97	0	1	Pouco Ativo	1	0	0	1	951
52	0	1	1	1	0	0	150	100			26.6	95	0	0	218	163	39	81	88	23	37	1.2	19	1.84	57	0	1	Pouco Ativo	2	1.74044	0	1	952
50	0	0	1	0	0	0	130	80	80	1.78	25.4	89	0	0	179	128	33	92	94	28	60	1.5	23	2.07	51	0	1	Pouco Ativo	1	0	0	1	952
52	0	0	1	0	0	0	120	80	68	1.75	22.2	82	0	0	182	112	50	102	89	23	21	3.1	10	3.02	71	0	0	Ativo	1	0	0	1	953
52	0	0	0	0	0	0	110	70			27.1	96	0	0	196	109	71	82	87	63	126	1.3	193	2.66	67	0	1	Ativo	1	0	0	1	954
55	0	0	0	0	0	0	120	80			27	100	0	0	220	133	69	92	86	39	86	2.7	251		91	0	1	Ativo	2	4.18852	0	1	954
61	0	0	1	0	0	0	115	75	63	1.59	25.2	92	0	1	178	83	43	261	79	38	62	1.8	73	3.27	99	0	1	Pouco Ativo	1	0	1	0	955
39	0	0	1	0	0	0	120	80	92	1.81	28.1	95	0	0	194	131	50	64	90	21	21	2	16	0.91	49	0	1	Pouco Ativo	1	0	0	1	956
43	0	0	0	0	0	0	110	70			26.6	87	0	0	194	121	59	71	90	23	20	6.1	13	1.12	57	0	1	Ativo	1	0	0	0	957
42	0	0	0	0	0	0	100	70	48	1.59	19.3	65	0	0	215	125	76	68	82	19	21	0.2	21	0.82	43	0	0	Pouco Ativo	1	0	0	0	958
56	0	0	0	0	0	0	126	90			31.3	99	0	0	191	120	47	121	108	27	52	1.3	33	2.75	75	0	1	SedentÃ¡rio	1	0	1	1	959
58	0	0	0	0	0	0	110	70			35.2	116	1	0	197	125	32	201	100	29	42	2.2	41	3.44	76	0	1	SedentÃ¡rio	2	2.25683	1	1	959
39	0	0	0	0	0	0	120	80			23.5	86	0	0	217	151	50	81	86	27	40	1.9	34	2.68	52	0	0	Muito Ativo	1	0	0	1	960
51	0	0	1	0	0	0	125	80	91	1.76	29.6	105	0	0	164	85	54	123	90	26	30	4.6	34	2.87	50	0	1	Muito Ativo	1	0	1	1	961
38	0	0	1	0	0	0	110	70	84	1.73	27.9	85	0	0	197	111	65	106	87	19	24	1.5	16	3.79	41	0	1	Pouco Ativo	1	0	1	0	962
50	0	0	1	0	0	0	120	80	84	1.72	28.7	97	0	0	225	145	51	144	79	32	59	1	41		66	0	1	Pouco Ativo	2	1.4071	1	1	963
49	0	0	0	0	0	0	110	80			29.2	100	0	0	241	150	64	137	89	36	68	1	40	4	48	0	1	SedentÃ¡rio	1	0	1	1	963
51	0	0	1	0	0	0	120	80			29.5	99	0	0	215	141	55	96	99	31	42	1.7	38	2.48	50	0	1	Pouco Ativo	3	1.09016	1	1	963
51	0	0	1	0	1	0	140	90			30.5	110	1	0	146	72	40	168	106	29	31	0.4	20		44	0	1	Ativo	1	0	0	1	964
47	0	0	1	0	0	0	115	70	79	1.8	23.6	90	0	0	171	120	32	95	90	22	31	0.9	22	5.29	44	0	0	Ativo	1	0	0	1	965
48	0	0	1	0	0	0	115	75	78	1.8	24.2	93	0	0	182	124	32	129	92	26	31	1	28	4.06	40	0	0	Pouco Ativo	2	1.11202	1	1	965
32	0	0	0	0	0	0	110	70	64	1.62	24.5	96	0	0	172	81	78	63	83	30	32	0.5	22	1.78	141	0	0	Ativo	1	0	0	0	966
50	0	1	0	1	0	0	130	90			28.6	105	0	0	215	131	40	219	97	35	53	7.3	52	1.5	81	0	1	Pouco Ativo	1	0	1	1	967
54	0	1	0	1	0	1	110	70	85	1.78	27.1	103	0	0	190	122	42	132	100	31	42	3.3	38		90	0	1	Pouco Ativo	3	1.95628	1	1	967
52	0	1	0	1	0	0	122	80	94	1.78	29.8	110	1	0	233	159	35	194	105	45	56	8.1	63	2.12	85	0	1	Ativo	2	3.12022	1	1	967
53	0	0	1	0	0	0	120	80			24.7	89	0	0	183	111	25	233	87	35	44	0.6	43	2.59	91	0	0	Pouco Ativo	2	2.14481	0	1	968
51	0	0	0	0	0	0	130	90			25.6	91	0	0	180	103	29	242	91	36	60	1.7	54	1.24	79	0	1	Pouco Ativo	1	0	0	1	968
56	0	0	0	0	0	0	120	80			27.2	98	0	0	167	103	44	98	86	39	43	0.9	21		63	0	1	Pouco Ativo	2	2.39071	0	1	969
54	0	0	0	0	0	0	140	90			27	98	0	0	158	97	47	70	91	29	41	1.8	20	2.04	63	0	1	Pouco Ativo	1	0	0	1	969
38	0	0	0	0	0	0	110	80	85	1.9	23.8	90	0	0	187	117	45	123	88	28	30	5.1	38	1.27	38	0	0	Muito Ativo	1	0	0	1	970
53	0	0	1	0	0	0	120	80	75	1.67	27.1	94	0	0	257	179	38	198	83	20	21	2.2	33	3.59	89	0	1	Pouco Ativo	2	3.20765	0	1	971
50	0	0	1	0	0	0	120	80			24.4	82	0	0	271	186	39	230	101	21	29	3	23	1.7	91	0	0	Ativo	1	0	0	1	971
31	0	0	0	0	0	0	110	75	99	1.78	31.3	103	0	0	204	141	48	77	87	31	75	0.9	79	3.09	101	0	1	Pouco Ativo	1	0	0	1	972
32	0	0	0	0	0	0	95	73	96	1.78	30.6	106	0	0	202	133	48	105	88	31	68	1.1	61	2.43	78	0	1	SedentÃ¡rio	2	1.14754	0	1	972
38	0	0	1	0	0	0	140	80	125	1.83	37.4	125	0	0	252	161	45	229	89	22	22	19	30	2.05	74	0	1	SedentÃ¡rio	2	3.15301	1	1	973
35	0	0	0	0	0	0	136	88			35.2	115	1	0	251	188	32	154	78	35	40	34.7	104	1.78	75	0	1	SedentÃ¡rio	1	0	1	1	973
34	0	0	1	0	0	0	110	80			26.5	104	0	1	169	111	40	88	86	23	28	0.6	17	2.51	51	0	1	Pouco Ativo	3	1.15027	0	1	974
32	0	0	0	0	0	0	110	80	92	1.86	26.8	104	0	0	178	122	36	102	94	26	23	0.7	21	1.48	46	0	1	Pouco Ativo	1	0	0	1	974
33	0	0	1	0	0	0	100	83	92.5	1.85	27	99	0	1	172	110	29	165	79	19	27	0.3	17	2.43	48	0	1	Pouco Ativo	2	1.15847	0	1	974
42	0	0	1	0	1	0	120	80	73	1.78	23.2	89	0	0	272	178	47	233	82	31	32	0.9	49	3.75	69	0	0	Ativo	2	2.52459	0	1	975
40	0	0	1	0	0	0	120	80			21.6	80	0	0	280	204	46	148	80	27	23	0.3	25	3.3	55	0	0	SedentÃ¡rio	1	0	0	1	975
65	0	0	1	0	0	0	150	86	111	1.76	35.8	119	0	0	252	182	50	102	92	34	34	2.6	44	0.76	58	0	1	Ativo	1	0	1	1	976
52	0	1	0	0	1	0	120	70	104	1.79	32.5	118	0	0	154	93	33	139	99	34	20	0.3	15	0.16	50	0	1	SedentÃ¡rio	1	0	0	1	977
55	0	0	1	0	1	0	100	70	70	1.68	25	92	0	0	159	97	44	89	76	27	33	1.9	35	7.59	66	0	1	Ativo	3	1.07104	1	1	978
56	0	0	1	0	1	0	110	75			25.3	93	0	0	153	99	38	81	88	37	58	1	36	2.63	67	0	1	Ativo	4	1.25137	1	1	978
53	0	0	1	0	1	0	112	72	71	1.67	25.3	93	0	0	166	117	33	82	81	41	72	2.5	70	6.29	69	0	1	Pouco Ativo	1	0	1	1	978
54	0	0	1	0	1	0	102	62	70	1.68	24.8	90	0	0	154	90	46	91	85	32	42	0.9	30	3.44	61	0	0	Ativo	2	1.1776	0	1	978
48	0	0	1	0	0	0	130	80	86	1.79	26.9	100	0	0	270	197	44	147	93	31	36	0.6	36	1.23	77	0	1	Ativo	2	4.07924	1	1	979
44	0	0	1	0	0	0	120	80	86	1.78	27.2	94	0	0	234	167	40	134	81	35	40	0.7	56	1.19	88	0	1	Ativo	1	0	1	1	979
49	0	0	1	0	0	0	140	90	87	1.8	26.9	97	0	0	246	163	65	91	86	29	39	27.8	52	1.23	91	0	1	Pouco Ativo	3	1.60656	1	1	979
57	0	0	0	1	0	0	120	80	88	1.65	32.4	114	0	0	239	146	71	110	90	21	42	1	74	1	67	0	1	Pouco Ativo	1	0	1	1	980
59	0	1	0	1	0	0	125	80	88	1.65	32.5	114	0	0	214	137	58	93	100	20	34	1.4	75	1.12	61	0	1	Pouco Ativo	2	1.46721	1	1	980
59	0	1	1	1	0	0	110	80	86	1.8	26.5	96	0	0	158	103	36	95	90	25	24	1.1	20	2.72	40	0	1	Ativo	2	2.13115	0	1	981
57	0	1	1	1	0	0	110	70			25.6	96	0	0	161	106	35	99	89	24	31	0.7	23	1.73	41	0	1	Muito Ativo	1	0	0	1	981
60	0	1	1	1	0	0	125	80	84.9		26.2	94	0	0	152	95	38	93	77	21	28	0.7	26	1.47	50	0	1	Muito Ativo	3	1.05191	0	1	981
61	0	1	1	1	0	0	130	80			26.9	97	0	0	144	94	33	87	82	28	28	1.4	20	3.16	38	0	1	Muito Ativo	4	1.08197	0	1	981
62	0	1	1	1	0	0	120	80			25.3	92	0	0	143	86	41	81	84	29	35	1	63	2.73	50	0	1	Muito Ativo	5	1	0	1	981
40	0	0	1	0	0	0	120	80	80	1.82	24.2	96	0	0	254	170	42	209	101	33	42	3.6	43	2.29	77	0	0	Ativo	1	0	1	1	982
42	0	0	1	0	0	0	110	70	77	1.82	23.1	92	0	0	151	76	45	150	101	31	37	3	39	2.77	84	0	0	Pouco Ativo	2	1.67486	1	1	982
43	0	0	1	0	1	0	105	70	79	1.82	23.8	91	0	0	222	133	40	245	93	32	27	4.6	32	2.76	71	0	0	Muito Ativo	3	1.13934	1	1	982
34	0	0	0	0	0	0	90	60	51	1.61	20	67	0	0	198	133	50	77	76	27	18	1.2	17	2.58	61	0	0	Pouco Ativo	2	2.0929	0	0	983
36	0	0	0	0	0	0	93	60	53	1.61	20.7	68	0	0	186	124	50	61	68	23	22	0.4	14	2.44	54	0	0	Pouco Ativo	3	2.03825	0	0	983
38	0	0	0	0	0	0	100	60	52	1.61	20.3	68	0	0	196	119	67	52	68	42	43	1.4	14	1.01	48	0	0	Pouco Ativo	4	1.46721	0	0	983
32	0	0	0	0	0	0	90	60			20.3	69	0	0	153	97	47	45	64	22	25	0.5	11	1.15	74	0	0	Ativo	1	0	0	0	983
44	0	0	0	0	0	0	115	80	52	1.57	21.4	76	0	0	163	85	67	55	83	23	23	0.2	15	3.35	37	0	0	Pouco Ativo	2	4.17213	0	0	984
40	0	0	0	0	0	0	110	70			20	75	0	0	178	81	85	59	68	29	18	0.5	12	2.47	43	0	0	Muito Ativo	1	0	0	0	984
58	0	1	0	1	0	0	160	100			28.5	105	0	0	227	154	54	93	96	27	50	0.72	45	2.18	43	0	1	Ativo	1	0	1	1	985
45	0	0	1	0	1	0	110	70	85	1.82	25.7	92	0	0	168	105	36	136	98	24	35	0.8	22		49	0	1	Pouco Ativo	2	2.0082	0	1	986
47	0	0	1	0	1	0	120	80	82	1.82	24.8	93	0	1	177	113	36	142	91	22	36	5.2	21		54	0	0	Pouco Ativo	3	2.06831	0	1	986
49	0	0	1	0	1	0	110	75	84	1.81	25.7	95	0	1	167	107	29	154	90	38	46	1.5	23	1.64	55	0	1	Ativo	5	0.860656	0	1	986
48	0	0	1	0	1	0	115	75	85	1.83	25.4	97	0	1	180	107	37	180	93	24	42	0.3	25	2.04	43	0	1	Ativo	4	1.07104	0	1	986
50	0	0	1	0	1	0	120	80	86	1.82	26	95	0	1	149	88	30	156	90	20	31	0.6	25	1.34	46	0	1	Ativo	6	1.00273	0	1	986
44	0	0	1	0	1	0	120	80			25.8	93	0	0	206	133	33	199	96	32	42	0.8	26	1.44	52	0	1	Ativo	1	0	0	1	986
44	0	0	1	1	1	0	110	70			19.9	75	0	0	125	58	49	91	81	31	33	0.5	16	2.7	48	0	0	Pouco Ativo	1	0	0	0	987
48	0	0	0	0	0	0	114	74	73	1.74	24.1	90	0	0	191	119	46	131	92	14	21	1.1	17	1.87	50	0	0	Pouco Ativo	4	1.26776	0	0	988
46	0	0	0	0	0	0	110	70	73	1.74	24.3	92	0	0	204	120	51	163	89	16	20	1.7	17	3.46	46	0	0	SedentÃ¡rio	3	1.03825	0	0	988
49	0	0	0	0	0	0	120	80	74	1.73	24.9	90	0	0	186	110	58	92	91	14	23	2.9	15	3.34	65	0	0	Pouco Ativo	5	0.877049	1	0	988
45	0	0	0	0	0	0	100	63	76	1.74	25.1	93	0	0	197	110	49	189	84	16	22	5.1	21		54	0	1	SedentÃ¡rio	2	4.67486	0	0	988
41	0	0	0	0	0	0	110	70			23.5	89	0	0	188	104	47	183	87	17	33	1.3	32	3.88	70	0	0	SedentÃ¡rio	1	0	0	0	988
35	0	0	1	0	0	0	110	70	90	1.84	26.6	101	0	0	184	122	45	87	81	24	45	8.1	43	2.59	107	0	1	SedentÃ¡rio	1	0	1	1	989
50	0	0	0	0	0	0	107	73	89	1.8	27.4	98	0	0	184	120	31	167	84	22	33	0.4	27	1.94	54	0	1	Pouco Ativo	1	0	0	1	990
55	0	0	1	0	0	0	120	80			24.1	89	0	0	196	122	48	129	86	29	28	9.3	25	0.02	103	0	0	SedentÃ¡rio	1	0	0	1	991
56	0	0	1	0	0	0	120	70	72	1.71	24.7	87	0	0	208	129	47	159	92	34	33	1.2	30	0.02	104	0	0	Ativo	2	1.26503	1	1	991
35	0	1	1	1	1	0	145	95			30.7	103	1	0	146	63	35	239	101	30	40	14.3	24	3.56	44	0	1	SedentÃ¡rio	1	0	1	1	992
30	0	0	0	0	0	0	120	80	74	1.74	24.6	83	0	0	171	99	49	115	73	28	40	0.4	30	3.35	72	0	0	Muito Ativo	1	0	0	1	993
34	0	0	0	0	0	0	117	77	77	1.74	25.7	84	0	0	172	93	42	183	86	25	38	1	40	2.25	61	0	1	Ativo	2	3.63661	0	1	993
54	0	1	0	1	0	0	130	80	105	1.79	32.8	122	0	0	179	120	46	67	80	27	34	3.4	26	1.43	63	0	1	Pouco Ativo	1	0	1	1	994
33	0	0	0	0	0	0	120	80	91	1.7	31.2	104	0	0	195	125	48	111	91	29	46	1.6	58	3.42	78	0	1	Pouco Ativo	1	0	1	1	995
40	0	0	1	0	0	0	120	80	80	1.77	25.2	84	0	0	239	176	42	105	95	36	36	1	20	2.59	63	0	1	Muito Ativo	1	0	0	1	996
60	0	0	0	0	0	0	126	86	96	1.79	30.2	112	0	0	230	177	38	74	95	29	22	10.7	10	2.33	65	0	1	Pouco Ativo	1	0	1	1	997
42	0	0	0	0	0	0	120	70			29.6	102	0	1	192	140	36	78	94	19	32	1.6	35	0.69	68	0	1	Pouco Ativo	1	0	0	1	998
48	0	0	1	0	0	0	110	70	83	1.61	32.3	99	0	0	176	117	37	111	103	16	24	13.8	26	3.86	91	0	1	Ativo	2	3.97814	1	0	999
44	0	0	0	0	0	0	120	70			30.1	89	0	0	164	103	34	133	104	24	37	6.2	25	2.37	104	0	1	Pouco Ativo	1	0	1	0	999
53	0	0	0	0	0	0	110	70			34.7	104	0	0	178	93	71	68	83	22	27	0.7	41	5.55	82	0	1	Ativo	2	1.26503	0	0	1000
51	0	0	0	0	0	0	100	70	101.2		36.1	97	0	0	166	92	58	82	89	20	26	0.6	59	4.51	99	0	1	Muito Ativo	1	0	0	0	1000
49	0	0	0	0	0	0	110	65	76	1.78	23.5	78	0	0	156	83	57	80	90	67	63	1	82	2.99	73	0	0	Ativo	1	0	0	1	1001
49	0	0	1	0	0	0	107	73	74	1.73	24.8	88	0	0	181	117	51	63	93	28	33	14	11	1.25	62	0	0	Muito Ativo	2	2.78689	0	1	1002
47	0	0	0	0	0	0	120	80			24.6	87	0	0	200	143	43	71	79	28	28	0.2	16	1.1	55	0	0	Muito Ativo	1	0	0	1	1002
54	0	0	1	0	0	0	110	80	91	1.79	28.6	94	0	0	225	142	51	162	88	26	23	1.7	38	2.91	63	0	1	Ativo	1	0	0	1	1003
56	0	0	1	0	0	0	124	74	92	1.78	29	94	0	0	239	151	45	214	83	28	24	1.7	44	2.61	59	0	1	Muito Ativo	2	1.36885	0	1	1003
34	0	0	0	0	0	0	100	73	65	1.64	24.4	78	0	1	186	99	69	89	74	28	20	10.7	10	3.61	58	0	0	Pouco Ativo	1	0	0	0	1004
41	0	0	0	0	0	0	100	70	65	1.6	25.3	81	0	0	201	112	71	91	67	18	18	9.9	12	2.53	53	0	1	SedentÃ¡rio	1	0	0	0	1005
28	0	0	0	0	0	0	100	60	77	1.73	25.8	94	0	1	181	107	42	161	80	38	80	1.9	56	2.26	45	0	1	Ativo	1	0	1	1	1006
56	0	1	1	1	1	0	126	84			31.6	99	0	0	143	89	32	109	94	32	51	2.3	101	2.13	70	0	1	SedentÃ¡rio	1	0	0	1	1007
45	0	0	1	0	1	0	130	90	91	1.74	30.2	102	0	0	284	209	44	155	87	30	47	3.2	34	1.87	58	0	1	Ativo	1	0	1	1	1008
46	0	0	1	0	1	0	130	80	92	1.74	30.6	102	0	0	211	140	50	106	85	29	43	0.7	30	1.87	53	0	1	Ativo	2	2.20219	1	1	1008
48	0	0	1	1	0	0	130	90	92	1.73	30.9	103	0	1	186	112	53	106	78	29	40	31.8	29	1.96	63	0	1	Ativo	3	2.05738	1	1	1008
49	0	0	0	0	0	0	110	80			26	92	0	1	173	106	45	109	84	35	24	1.4	22	4.42	81	0	1	Pouco Ativo	1	0	0	1	1009
53	0	0	1	0	0	0	110	70	101	1.81	30.9	108	0	0	244	175	42	135	84	25	29	0.7	75	1.52	52	0	1	Ativo	1	0	1	1	1010
39	0	0	1	0	1	0	116	74	80	1.8	24.8	97	0	0	128	79	33	80	83	32	36	1	31	2.04	43	0	0	Muito Ativo	1	0	0	1	1011
57	0	1	0	1	0	0	120	80			29.1	105	1	1	280	192	31	284	103	60	97	6	57	1.44	73	0	1	SedentÃ¡rio	1	0	1	1	1012
45	0	1	1	1	0	0	120	70	95	1.75	31.1	103	0	0	170	68	17	609	94	23	44	2.3	97	1.93	82	0	1	Ativo	3	1.31421	1	1	1013
44	0	1	1	0	0	0	140	90	97	1.75	31.7	105	1	0	184	107	21	567	97	26	48	2.7	98	3.33	80	0	1	Pouco Ativo	2	1.05738	1	1	1013
42	0	1	1	0	0	0	146	92	95	1.75	31	99	1	0	195	89	16	649	102	31	68	8.8	91	2.5	110	0	1	Pouco Ativo	1	0	1	1	1013
43	0	0	0	0	0	0	110	70	56	1.65	20.8	82	0	0	251	140	40	376	105	28	36	2	70	2.63	133	0	0	SedentÃ¡rio	1	0	0	1	1014
45	0	0	1	0	0	0	110	70	60	1.59	24.1	79	0	0	308	201	79	142	70	23	24	1.2	27	1.13	54	0	0	Pouco Ativo	1	0	0	0	1015
28	0	0	0	0	0	0	110	80	77	1.85	22.6	81	0	0	146	88	47	57	90	15	13	0.4	18	1.55	53	0	0	Pouco Ativo	1	0	1	1	1016
48	0	1	1	1	0	0	110	70	91	1.78	28.6	100	0	0	209	123	57	144	87	26	37	6.8	25	0.36	76	0	1	SedentÃ¡rio	2	1.28689	1	1	1017
49	0	1	1	1	0	0	118	85	93	1.78	29.5	104	0	0	236	152	59	124	83	30	27	0.5	19	0.51	70	0	1	Pouco Ativo	3	1.40984	1	1	1017
46	0	0	1	0	0	0	112	72	122	1.79	30.1	99	0	0	154	73	51	150	101	34	54	0.4	31	0.85	66	0	1	SedentÃ¡rio	1	0	1	1	1017
61	0	0	1	0	0	0	118	74	85	1.87	24.6	90	0	0	208	133	50	127	92	25	30	0.2	21		54	0	0	Ativo	3	1.98634	0	1	1018
55	0	0	0	0	0	0	126	84			24	84	0	0	200	138	42	102	105	25	40	1	17	2.86	64	0	0	Ativo	1	0	0	1	1018
59	0	0	1	0	0	0	110	70	85	1.87	24.4	88	0	0	224	159	48	85	87	26	28	1.8	18	4.69	58	0	0	Ativo	2	4.0765	0	1	1018
56	1	0	1	0	1	1	120	80	68	1.64	25.6	87	0	0	193	105	72	81	91	27	35	0.4	20	2.33	30	0	1	Ativo	4	1.74044	0	1	1019
50	1	0	0	0	1	1	130	80	67	1.64	25.5	90	0	0	215	123	67	126	128	36	43	1	39	1.72	66	0	1	Ativo	1	0	0	1	1019
52	1	0	1	1	1	1	127	77	68	1.64	25.6	88	0	0	171	90	65	78	81	27	29	0.3	19		44	0	1	Ativo	2	2.53825	0	1	1019
54	1	0	1	0	1	1	122	84	70	1.64	26.2	91	0	0	173	95	61	84	97	25	36	0.4	20	2.2	47	0	1	Ativo	3	1.83607	0	1	1019
56	0	0	1	0	0	0	130	80	84	1.7	29.3	102	0	0	236	171	38	134	92	31	53	2.7	18	0.91	61	0	1	Ativo	5	2.27596	0	1	1020
48	0	0	0	0	0	0	120	80			27.4	94	0	0	214	147	41	132	90	30	45	0.94	25	1.12	77	0	1	Muito Ativo	1	0	0	1	1020
51	0	0	1	0	0	0	122	80	79	1.7	27.6	92	0	0	199	130	43	129	89	28	39	0.9	17		56	0	1	Muito Ativo	3	2.43989	0	1	1020
53	0	0	1	0	0	0	125	80	82	1.7	28.4	99	0	0	184	117	44	114	94	25	40	19.9	20	1.03	69	0	1	Ativo	4	1.80328	0	1	1020
50	0	0	0	0	0	0	120	80	82	1.71	28.1	95	0	1	201	132	35	170	96	26	41	7.1	21	1.11	98	0	1	Muito Ativo	2	2.31148	1	1	1020
50	0	0	0	0	0	0	120	80	86	1.76	28	95	0	0	205	147	36	108	77	32	39	0.7	34	12.9	63	0	1	Ativo	1	0	1	1	1021
43	0	0	1	0	0	0	115	80	79	1.73	26.7	99	0	0	199	130	46	113	77	24	24	0.3	20	1.36	65	0	1	Ativo	3	1.55464	0	1	1022
40	0	0	0	0	0	0	110	70	78	1.74	26.1	87	0	0	213	149	45	95	80	23	29	0.2	20	1.62	68	0	1	Pouco Ativo	1	0	0	1	1022
41	0	0	1	0	0	0	115	80	80	1.74	26.7	88	0	0	177	116	43	92	92	24	29	0.2	20	1.58	69	0	1	SedentÃ¡rio	2	1.39071	0	1	1022
44	0	0	1	0	0	0	110	70			26.9	86	0	0	184	121	42	104	83	22	33	0.6	18	1.28	59	0	1	Pouco Ativo	4	1.21311	0	1	1022
58	0	1	1	1	0	0	150	90	87	1.69	30.6	101	1	0	226	151	42	163	104	27	32	4.7	40	2.6	109	0	1	Ativo	1	0	0	1	1023
37	0	0	0	0	0	0	110	70	70	1.7	24.2	88	0	0	223	153	41	145	93	28	37	3.3	24	1.88	71	0	0	Pouco Ativo	1	0	0	1	1024
40	0	0	1	0	0	0	110	70	70	1.7	24.5	88	0	0	236	157	48	156	91	22	45	1	24	2.11	59	0	0	Pouco Ativo	2	3.40437	0	1	1024
63	0	0	0	1	0	0	110	80			30.4	116	0	0	206	139	38	146	98	68	111	1.2	51	6.68	76	0	1	Ativo	1	0	1	1	1025
47	0	0	1	0	0	0	90	60	62	1.65	23	78	0	0	189	113	61	74	88	19	22	0.1	12	1.23	44	0	0	Ativo	3	3.96448	0	0	1026
42	0	0	0	0	0	0	100	70			21.6	75	0	1	166	97	53	78	84	20	29	0.23	12	1.68	42	0	0	Pouco Ativo	1	0	0	0	1026
44	0	0	0	0	0	0	120	80			22.1	77	0	0	174	105	61	41	78	22	23	0.6	13	1	47	0	0	Ativo	2	2.12295	0	0	1026
50	0	0	1	0	1	1	120	85	83	1.6	32.1	98	0	0	158	66	72	98	92	109	107	2.7	339	0.35	69	0	1	Ativo	1	0	1	0	1027
59	0	0	1	0	0	0	140	80			28	105	0	0	189	122	38	145	78	34	42	10.1	33	2.11	85	0	1	Pouco Ativo	1	0	0	1	1028
61	0	0	1	0	1	0	120	82	82	1.71	27.8	103	0	0	137	74	45	88	86	37	44	0.4	39		78	0	1	Pouco Ativo	2	1.98634	0	1	1028
43	0	0	0	0	0	0	110	70			23	89	0	0	235	165	51	93	91	21	25	1.6	19	1.58	66	0	0	Pouco Ativo	1	0	0	0	1029
45	0	0	0	0	1	0	134	86			25.5	94	0	0	197	128	53	79	93	34	43	1.6	45	3.12	92	0	1	Ativo	1	0	0	1	1030
49	0	0	1	0	1	0	120	80			24.3	94	0	0	220	147	57	82	74	38	32	1.1	41	6.66	114	0	0	Ativo	2	3.72951	0	1	1030
54	0	1	1	1	0	0	134	88	82	1.79	25.8	95	0	0	300	224	51	127	84	35	41	9.9	62	3.79	88	0	1	Ativo	3	5.20492	1	1	1030
54	0	1	1	1	0	0	120	85	83	1.78	26.5	94	0	0	202	126	50	130	112	27	21	1.7	33	1.39	113	0	1	Ativo	1	0	0	1	1031
50	0	1	1	1	1	0	110	74	99	1.84	29.4	110	0	0	161	93	37	153	88	32	72	2.2	50	2.78	50	0	1	Ativo	1	0	1	1	1032
40	0	0	0	0	0	0	100	70			23.7	79	0	0	188	124	55	45	81	24	32	1.2	46	2.71	50	0	0	SedentÃ¡rio	1	0	0	0	1033
42	0	0	0	0	0	0	100	70	62	1.63	23.3	72	0	0	186	109	61	82	83	22	20	0.9	43	3.02	45	0	0	Ativo	3	1.15027	0	0	1033
41	0	0	0	0	0	0	110	70			23.4	84	0	0	193	122	60	55	80	29	26	1.1	58	2.67	47	0	0	Ativo	2	1.18579	0	0	1033
39	0	0	1	0	1	0	140	90			29.5	99	0	0	180	107	60	64	84	24	46	4.4	23	2.48	109	0	1	SedentÃ¡rio	1	0	1	1	1034
51	0	0	1	0	0	0	110	70	77	1.72	26.1	95	0	0	199	123	52	119	87	33	62	10.6	92	3.54	84	0	1	Ativo	1	0	0	1	1035
51	0	0	1	0	0	0	122	82	102	1.76	32.8	103	0	0	238	169	44	127	90	23	30	8.2	31	2.51	57	0	1	Pouco Ativo	2	7.57377	1	1	1036
44	0	0	1	0	0	0	120	80			29.5	94	0	0	269	197	53	94	107	28	35	7.3	26	1.98	64	0	1	Muito Ativo	1	0	0	1	1036
54	0	1	1	1	0	0	150	100	87	1.65	32.1	112	0	0	263	192	45	128	92	26	39	2.9	28	2.71	42	0	1	Ativo	2	2.33607	1	1	1037
53	0	1	1	1	0	0	140	90			34.3	115	1	0	310	114	28	802	92	29	43	5.7	61	3.66	80	0	1	Ativo	1	0	1	1	1037
77	1	1	1	1	1	1	140	90	100	1.79	31.3	115	1	0	152	82	39	156	111	30	36	0.2	30	1.57	54	0	1	Pouco Ativo	3	2.24863	1	1	1038
75	1	1	1	1	1	1	150	90	99	1.8	30.6	107	0	0	170	97	49	121	136	33	32	0.2	41	1.3	57	0	1	Pouco Ativo	2	0.997268	1	1	1038
74	1	1	1	1	1	1	152	92	97	1.79	30.4	108	0	0	156	92	40	121	98	26	30	0.1	30	2.06	51	0	1	Pouco Ativo	1	0	1	1	1038
55	0	0	0	0	0	0	115	80	85	1.85	25	97	0	1	172	76	68	138	94	33	36	0.2	46	3.36	55	0	1	SedentÃ¡rio	3	1.06831	1	1	1039
54	0	0	0	0	0	0	117	78	87	1.85	25.5	95	0	1	159	85	48	132	77	28	29	0.3	39	2.94	49	0	1	SedentÃ¡rio	2	2.43169	0	1	1039
51	0	0	0	0	0	0	130	86	98	1.85	28.8	102	0	0	177	94	50	165	91	45	37	0.7	38	3.91	62	0	1	Muito Ativo	1	0	0	1	1039
48	0	0	1	0	0	0	125	85	84	1.79	26.5	93	0	0	191	114	40	185	91	38	47	0.1	24	1.22	62	0	1	Ativo	1	0	1	1	1040
50	0	1	1	1	0	1	120	80			26	93	0	0	161	81	31	244	89	35	48	0.4	27	1.12	61	0	1	Ativo	3	1.19945	1	1	1040
49	0	1	0	1	0	0	128	86	83	1.79	26	90	0	0	160	94	36	152	105	32	48	0.4	24	1.2	74	0	1	Ativo	2	1.16393	1	1	1040
48	0	0	1	0	1	0	110	65	116	1.88	33.1	112	0	0	162	106	41	75	86	47	64	4.5	42	1.8	110	0	1	Pouco Ativo	3	1.71038	1	1	1041
46	0	0	1	0	1	0	110	70	113	1.89	31.7	110	0	0	215	147	48	102	90	34	45	2.4	40	2.72	131	0	1	Muito Ativo	2	3.26503	1	1	1041
44	0	0	1	0	0	0	110	80			32.5	101	0	0	260	185	41	170	85	40	35	11	48	2.89	130	0	1	Ativo	1	0	0	1	1041
65	0	0	0	0	0	0	142	80			27.3	98	0	0	220	149	51	102	89	21	27	2	19	2.13	79	0	1	Ativo	1	0	0	1	1042
67	0	0	0	0	0	0	120	80			28	107	0	0	177	97	45	175	109	33	34	0.6	40	2.16	56	0	1	Pouco Ativo	1	0	1	1	1043
62	0	0	1	1	0	0	135	90	84	1.81	25.6	94	1	0	209	113	37	296	87	29	35	0.4	25	3.25	48	0	1	Muito Ativo	1	0	0	1	1044
44	0	0	0	0	0	0	110	70			31.1	98	0	1	189	95	46	238	110	31	55	2	32	1.55	63	0	1	Pouco Ativo	1	0	1	1	1045
46	0	0	1	0	0	0	120	70	95	1.76	30.8	100	0	0	213	121	46	231	122	30	56	2.4	36	2.5	48	0	1	Pouco Ativo	2	1.89344	1	1	1045
85	0	0	0	0	0	0	120	70			23.7	95	0	0	175	110	47	91	95	27	32	0.5	17		96	0	0	Ativo	1	0	0	1	1046
55	0	0	0	0	0	0	120	80	74	1.78	23.5	90	0	0	164	106	40	89	82	24	31	1	18	4.59	73	0	0	Pouco Ativo	1	0	0	1	1047
51	0	0	1	0	0	0	130	85	108	1.75	35.1	116	0	1	221	153	39	147	97	26	39	1.1	33	1.49	82	0	1	Pouco Ativo	2	2.18579	1	1	1048
49	0	0	1	0	0	0	146	92			35.5	112	1	1	207	138	34	174	96	25	40	1.1	30	1.44	83	0	1	Pouco Ativo	1	0	1	1	1048
40	0	0	0	0	0	0	120	80	82	1.81	25.2	87	0	0	151	66	64	103	91	59	52	0.4	18	2.46	47	0	1	Muito Ativo	2	1.47814	0	1	1049
39	0	0	0	0	0	0	120	80	83	1.81	25.4	90	0	0	192	111	66	75	89	28	40	0.1	17	1.44	46	0	1	Ativo	1	0	0	1	1049
49	0	0	1	0	0	0	100	75			25.1	86	0	0	215	133	61	103	88	24	16	0.4	26	1.79	51	0	1	Pouco Ativo	1	0	1	1	1050
45	0	0	1	0	1	0	110	60	75	1.76	24.5	87	0	0	196	132	48	81	99	51	89	0.5	136	1.91	82	0	0	Ativo	1	0	0	1	1051
50	0	0	1	0	0	0	100	60	70	1.76	22.8	81	0	0	289	221	50	88	96	41	68	0.7	120	1.03	67	0	0	Muito Ativo	2	5.34699	0	1	1051
36	0	0	1	0	0	0	110	70	90	1.83	27	97	0	1	226	160	35	154	88	21	29	4.8	36	2.44	78	0	1	Pouco Ativo	2	4	1	1	1052
32	0	0	1	0	0	0	110	70	88	1.83	26.4	92	0	0	219	139	49	157	95	26	32	5.7	34	1.84	94	0	1	Ativo	1	0	1	1	1052
58	0	0	1	0	1	0	150	110	99	1.83	29.6	106	0	0	197	113	41	215	88	35	56	1.4	54	5.83	62	0	1	Muito Ativo	1	0	1	1	1053
44	0	0	1	0	0	0	110	70			29.7	100	0	0	231	163	47	103	88	32	30	1.5	22	2.39	72	0	1	Pouco Ativo	1	0	1	1	1054
40	0	0	0	0	0	0	100	80	75	1.67	26.9	94	0	0	180	113	45	108	82	32	44	0.3	19	1.84	57	0	1	SedentÃ¡rio	2	2.64208	0	1	1055
42	0	0	0	0	0	0	120	85	77	1.67	27.4	90	0	0	188	129	41	89	81	23	26	0.5	21	2.01	60	0	1	Ativo	3	1.89344	1	1	1055
42	0	0	0	0	0	0	100	70	62	1.56	25.7	74	0	0	186	114	60	58	78	21	22	1.6	20	1.4	40	0	1	Pouco Ativo	1	0	0	0	1056
33	0	0	1	0	1	0	110	76	89	1.9	24.8	95	0	0	203	129	50	122	86	38	77	0.9	71	1.97	50	0	0	Pouco Ativo	2	1.31967	0	1	1057
32	0	0	1	0	1	0	110	70	88	1.9	24.5	92	0	0	163	97	48	89	91	27	77	0.7	42	2.56	41	0	0	Ativo	1	0	0	1	1057
44	0	0	0	0	0	0	110	70	63	1.71	21.5	81	0	0	149	91	49	47	78	31	31	4	19	0	53	0	0	Muito Ativo	2	5.75956	0	1	1058
39	0	0	0	0	0	0	110	80			21.4	79	0	0	122	65	40	83	72	25	33	0.4	17	1.7	57	0	0	Muito Ativo	1	0	0	1	1058
55	0	0	0	0	0	0	120	80			24.7	85	0	0	204	126	44	172	85	47	43	0.8	63	4.86	74	0	0	Ativo	1	0	1	1	1059
56	0	0	1	0	0	0	120	80			24.7	89	0	0	210	142	38	152	76	37	32	1.6	78	3.89	74	0	0	Ativo	2	1.16393	0	1	1059
43	0	0	0	0	0	0	130	80			30.5	100	0	0	190	125	41	119	95	24	36	3.5	17	1.17	64	0	1	Ativo	1	0	0	1	1060
48	0	0	0	0	0	0	140	90			35.7	116	0	0	213	149	41	117	123	32	56	13.2	46	3.59	77	0	1	SedentÃ¡rio	1	0	1	1	1061
46	0	0	0	1	0	0	136	84	90	1.69	31.6	112	1	0	187	118	26	375	92	68	76	0.6	46	0.15	60	0	1	Pouco Ativo	1	0	1	1	1062
62	0	0	0	0	0	1	114	78	69	1.72	23.5	90	0	0	180	104	62	72	96	24	32	1.1	17	2.89	57	0	0	Ativo	2	3.9235	1	1	1063
63	0	0	0	0	0	1	130	70	69	1.72	23.5	88	0	0	171	96	59	80	98	20	34	4.3	16	3.96	55	0	0	Ativo	3	1.09016	0	1	1063
64	0	0	0	0	0	1	120	70			23.4	82	0	0	156	87	55	70	94	18	27	0.5	17	4.09	49	0	0	Ativo	4	0.699454	0	1	1063
58	0	0	0	0	0	0	120	80	72	1.72	24.6	91	0	0	174	100	51	114	113	25	25	0.8	26		63	0	0	Ativo	1	0	0	1	1063
54	0	0	1	0	0	0	112	76	73	1.7	25.2	87	0	0	264	180	39	223	84	34	51	0.5	29	2.93	63	0	1	Pouco Ativo	3	3.46448	0	1	1064
51	0	0	1	0	0	0	120	80	72.1	1.70164	24.9	84	0	0	235	173	34	138	87	25	33	0.5	24	2.72	59	0	0	Ativo	2	3.17486	1	1	1064
57	0	0	1	0	1	0	130	80	76	1.7	26.4	88	0	0	188	113	39	180	91	28	38	0.7	23	2.61	60	0	1	Ativo	4	2.10383	0	1	1064
48	0	0	0	0	0	0	118	72			25.2	84	0	0	220	152	43	125	87	25	57	0.5	24	1.9	62	0	1	Pouco Ativo	1	0	0	1	1064
53	0	0	1	0	0	0	120	80	69	1.57	28.1	94	0	0	196	106	38	258	89	24	23	1.4	36	0.54	66	0	1	Pouco Ativo	1	0	1	0	1065
55	0	0	1	0	1	0	120	80	84	1.81	25.9	103	0	1	183	111	53	97	88	30	37	1.3	18	1.68	54	0	1	Ativo	4	1.27596	1	1	1066
54	0	0	1	0	1	0	110	70	85	1.81	25.8	102	0	1	172	106	50	78	85	30	34	0.8	20	1.55	62	0	1	Ativo	3	2.68306	1	1	1066
50	0	0	1	0	0	0	120	80	83	1.82	25.1	92	0	0	270	188	53	146	84	36	43	0.9	20	1.06	75	0	1	Pouco Ativo	1	0	1	1	1066
51	0	0	1	0	0	0	110	80	81	1.81	24.9	96	0	1	225	151	53	107	87	29	31	0.5	19	1.4	57	0	0	Pouco Ativo	2	1.1612	1	1	1066
46	0	0	0	0	0	0	120	80	67	1.74	22.4	89	0	0	172	98	37	185	89	32	36	1	47	2.75	61	0	0	Pouco Ativo	1	0	1	1	1067
43	0	0	0	0	0	0	120	80			23	81	0	0	151	82	49	100	83	27	32	1.7	18	3.68	75	0	0	Pouco Ativo	1	0	0	0	1068
44	0	0	0	0	0	0	110	80			23.8	85	0	0	164	100	54	52	87	25	19	4.2	15	0.99	63	0	0	Ativo	2	1.2623	0	0	1068
41	0	0	0	0	0	0	115	80	91	1.89	25.6	87	0	0	188	127	36	127	84	27	34	0.3	18	2.03	55	0	1	Muito Ativo	1	0	0	1	1069
51	0	0	0	0	0	0	110	70			25.5	89	0	0	231	171	41	96	83	40	36	2.3	39	1.31	74	0	1	Ativo	1	0	0	1	1070
51	0	0	1	1	0	0	130	80			24.4	84	0	0	313	230	52	154	99	29	23	0.3	40	2.15	66	0	0	Ativo	2	2.71311	1	1	1071
53	0	0	1	0	1	0	120	70	74	1.72	25.3	88	0	0	165	89	56	102	109	109	68	0.9	29	2.07	46	0	1	SedentÃ¡rio	4	1.02186	1	1	1071
48	0	0	0	0	1	0	110	60	73	1.73	24.5	84	0	0	221	141	60	99	107	26	27	1.3	44	2.28	70	0	0	Ativo	1	0	0	1	1071
54	0	0	1	0	1	1	130	80			24.4	85	0	0	172	105	53	69	114	32	37	1.7	19	1.33	47	0	0	Ativo	5	1.12842	1	1	1071
52	0	0	1	0	1	0	120	80	73	1.72	24.8	87	0	0	209	131	61	87	113	30	41	0.5	35	2.5	51	0	0	Muito Ativo	3	1.22678	1	1	1071
75	0	0	1	0	0	0	132	74	75	1.67	27.1	98	1	0	180	80	34	300	93	23	31	0.5	43	0.03	54	0	1	Ativo	1	0	1	1	1072
54	0	1	0	1	0	0	130	90			28.8	88	1	0	202	128	38	182	99	30	67	1.8	29	2.7	63	0	1	SedentÃ¡rio	1	0	1	0	1073
57	0	1	1	1	1	0	120	93	98	1.82	29.8	110	0	0	148	67	33	240	84	31	23	0.8	24	0.89	62	0	1	Ativo	2	1.06831	1	1	1074
56	0	0	1	1	1	0	130	90	98	1.83	29.1	110	1	0	170	82	37	253	87	34	35	0.6	24	6.51	72	0	1	Pouco Ativo	1	0	1	1	1074
54	0	1	0	1	0	0	120	80	93	1.74	30.7	110	0	0	206	144	40	112	99	44	47	1.1	30	1.91	85	0	1	Ativo	1	0	1	1	1075
55	0	1	0	1	0	0	110	70	91	1.75	29.9	114	0	0	194	131	41	112	84	37	38	1	23	1.22	88	0	1	Ativo	2	1.05464	1	1	1075
38	0	0	1	0	0	0	90	60	57	1.72	19.3	74	0	0	189	119	55	73	82	15	20	1	12	0.85	68	0	0	Pouco Ativo	2	2.00546	0	0	1076
36	0	0	0	0	0	0	100	60	57	1.72	19.5	74	0	0	211	141	58	58	76	22	9	0.3	17	1.12	68	0	0	Pouco Ativo	1	0	0	0	1076
29	0	0	0	0	0	0	120	80			27.2	98	0	0	228	135	62	153	79	26	31	0.6	23	2.02	49	0	1	Ativo	1	0	0	1	1077
34	0	0	1	0	0	0	120	80	92	1.83	27.6	106	0	0	259	166	65	140	87	24	40	1.4	29	1.43	50	0	1	SedentÃ¡rio	4	2.1612	0	1	1077
30	0	0	1	0	0	0	120	80	90	1.83	27	94	0	0	257	149	72	179	84	24	26	0.8	25	2.03	59	0	1	Ativo	2	1.04098	0	1	1077
32	0	0	1	0	0	0	110	80	96	1.83	28.7	108	0	0	283	190	60	167	81	25	51	0.9	32		54	0	1	Pouco Ativo	3	2.0847	1	1	1077
32	0	0	0	0	0	0	115	75	83	1.91	22.6	88	0	0	164	121	33	51	92	27	35	0.4	17	1.13	46	0	0	Pouco Ativo	1	0	0	1	1078
44	0	0	1	0	0	0	140	90	88	1.68	31.5	98	1	0	192	120	24	238	93	35	42	4	40	3.48	73	0	1	SedentÃ¡rio	1	0	0	1	1079
49	0	0	1	0	0	0	126	82	92	1.68	32.6	104	0	0	198	116	28	272	87	28	40	1.9	38	4.79	67	0	1	Ativo	3	2.88798	1	1	1079
46	0	0	1	0	0	0	140	90	92	1.69	32.4	109	1	0	190	112	30	238	90	40	61	2.3	40	4.82	73	0	1	SedentÃ¡rio	2	2.4153	1	1	1079
49	0	1	0	0	1	0	130	80			27.5	98	0	1	122	52	40	152	90	23	47	1.8	28	4.83	56	0	1	SedentÃ¡rio	1	0	0	1	1080
58	0	0	0	0	1	0	116	80	84	1.75	27.5	93	0	0	179	84	41	272	99	37	42	0.7	85	2.4	74	0	1	Pouco Ativo	1	0	0	1	1081
33	0	0	1	0	0	0	120	80			28.9	112	0	0	202	126	48	141	80	27	23	1.7	39	3.83	53	0	1	SedentÃ¡rio	1	0	1	1	1082
59	0	0	0	0	0	0	150	90			30.1	101	0	0	211	137	50	120	94	28	35	2.1	28	1.27	73	0	1	Pouco Ativo	1	0	1	0	1083
44	0	0	0	0	0	0	110	70	81	1.79	25.2	92	0	0	227	158	42	135	91	32	34	3.1	81	1.28	58	0	1	SedentÃ¡rio	2	2.25683	0	1	1084
42	0	0	1	0	0	0	120	80			25.8	93	0	0	204	121	35	241	91	39	59	2.2	120	1.33	59	0	1	SedentÃ¡rio	1	0	0	1	1084
21	0	0	0	0	0	0	120	80			24.8	82	0	0	113	62	35	80	85	22	21	25.8	21	1.15	72	0	0	Ativo	1	0	0	1	1085
48	0	1	1	1	0	0	120	80			31.6	111	0	0	203	127	29	236	93	26	34	1.5	25		56	0	1	Pouco Ativo	2	2.43169	1	1	1086
55	0	1	1	0	0	0	110	70			32.7	107	0	0	181	114	31	178	98	23	34	1.2	17	2.94	57	0	1	Pouco Ativo	6	1	1	1	1086
54	0	1	1	1	0	0	110	70	100	1.78	31.8	106	0	0	189	120	33	181	99	19	24	3.2	20	3.17	59	0	1	Pouco Ativo	5	1.18306	1	1	1086
44	0	0	0	0	0	0	110	70	59	1.56	24.3	83	0	0	170	110	44	78	91	21	22	1.9	14	0.33	58	0	0	Pouco Ativo	1	0	0	0	1087
48	0	0	1	0	0	0	120	80			31.1	102	0	1	221	148	45	142	94	33	78	1.2	208	2.07	86	0	1	Pouco Ativo	1	0	1	1	1088
54	0	0	1	0	1	1	110	70	91	1.82	27.7	99	0	1	164	95	49	102	89	21	40	0.2	121	1.96	53	0	1	SedentÃ¡rio	3	4.61202	1	1	1088
50	0	0	1	0	0	0	120	70	102	1.81	31.2	105	0	1	228	156	38	171	95	27	51	0.9	152	1.76	71	0	1	Pouco Ativo	2	1.75683	1	1	1088
47	0	0	0	0	0	0	110	70	63	1.66	23	77	0	0	130	67	56	34	74	20	23	1.4	10	2.68	40	0	0	Muito Ativo	3	1.44536	0	0	1089
56	0	0	1	0	0	0	120	80			26.1	96	0	0	236	137	42	284	92	31	46	1	32	3.68	48	0	1	SedentÃ¡rio	1	0	0	1	1090
35	0	0	0	0	0	0	110	70			21.7	72	0	0	166	101	54	56	76	32	44	0.6	17	2.22	54	0	0	Ativo	1	0	0	0	1091
36	0	0	1	0	0	0	134	82	82	1.76	26.5	96	1	1	182	98	39	223	94	26	38	1.1	83	0.57	83	0	1	Pouco Ativo	1	0	0	1	1092
57	0	1	1	1	1	1	120	80			29.3	102	0	0	176	106	61	45	104	29	45	2.1	62	1.44	50	0	1	Pouco Ativo	1	0	1	1	1093
52	0	0	0	0	0	0	140	90	75	1.81	22.9	94	0	0	193	93	44	281	85	56	101	4.4	114	1.58	66	0	0	Pouco Ativo	1	0	1	1	1094
57	0	1	0	1	0	0	130	84			20.4	86	0	0	170	100	50	98	75	25	35	27.2	37	0.53	47	0	0	Pouco Ativo	4	1.19399	1	1	1094
56	0	1	1	1	0	0	120	80	68	1.81	20.8	90	0	0	149	75	48	128	83	29	45	6.9	35	1.64	51	0	0	Pouco Ativo	3	1.5	1	1	1094
55	0	1	0	1	0	0	130	83	75	1.81	22.9	97	1	0	196	110	37	246	89	40	78	2.5	84		46	0	0	Pouco Ativo	2	2.81421	1	1	1094
38	0	0	1	0	0	0	110	70	68	1.76	22.6	89	0	0	223	166	39	88	90	26	44	0.6	124	1.75	52	0	0	Pouco Ativo	1	0	0	1	1095
39	0	0	1	0	0	0	102	72	71	1.76	22.8	90	0	0	232	174	35	116	92	33	51	0.8	148	1.9	48	0	0	Pouco Ativo	2	1.25683	0	1	1095
35	0	0	0	0	0	0	112	70	92	1.84	27.3	98	0	1	178	121	43	70	88	31	47	0.8	28	6.12	54	0	1	Pouco Ativo	1	0	0	1	1096
39	0	1	1	1	0	0	130	86	85	1.75	28	95	0	1	248	194	41	351	94	67	117	2.1	72	4.67	93	0	1	Pouco Ativo	1	0	0	1	1097
50	0	0	0	0	0	0	110	70	85	1.77	27.3	102	0	0	242	162	45	173	90	38	31	0.7	30	2.22	69	0	1	Pouco Ativo	1	0	0	1	1098
45	0	1	0	1	0	0	140	90	125	1.81	38.1	124	1	0	215	149	34	158	99	40	60	7.4	45	2.81	136	0	1	Pouco Ativo	3	1.16393	1	1	1099
45	0	1	1	1	0	0	130	80			37.8	128	1	0	224	156	37	155	94	40	60	7.2	53	3.44	110	0	1	Pouco Ativo	2	2.25956	1	1	1099
42	0	1	0	1	0	0	150	90			37.2	124	1	0	187	118	37	162	105	34	73	5.2	44	1.98	113	0	1	SedentÃ¡rio	1	0	1	1	1099
49	0	1	1	1	0	0	136	88	130	1.82	39.4	129	1	0	201	131	36	172	116	28	44	8	40	2.45	114	0	1	Pouco Ativo	5	1.09016	1	1	1099
48	0	1	1	1	0	0	135	80	127	1.82	38.4	129	0	0	201	116	40	227	95	34	54	4	47	3	127	0	1	Pouco Ativo	4	2.73224	1	1	1099
50	0	1	1	1	0	0	136	84	126	1.82	37.8	120	1	0	194	131	34	143	100	30	40	5.5	40	3.25	121	0	1	Ativo	6	1.01913	1	1	1099
39	0	0	0	0	0	0	120	80	101	1.79	31.6	110	0	0	278	202	45	156	83	36	43	3.9	31	1.63	66	0	1	Pouco Ativo	1	0	1	1	1100
60	0	0	0	0	0	0	130	80	75	1.68	26.8	99	0	0	197	111	48	188	79	19	23	10.2	35	0.94	81	0	1	Ativo	1	0	0	1	1101
43	0	0	0	0	0	0	110	70	59	1.69	20.9	72	0	0	226	159	54	64	96	31	34	0.7	24	1.63	67	0	0	Ativo	1	0	0	0	1102
46	0	0	0	0	0	0	110	70	58	1.64	21.3	79	0	0	206	127	57	112	80	21	23	1.1	16	2.93	56	0	0	Ativo	1	0	0	0	1103
41	0	0	0	0	0	0	126	80			26.1	99	0	0	167	98	43	131	96	25	31	0.6	15	1.31	47	0	1	Ativo	1	0	0	1	1104
47	0	0	0	0	0	0	110	70	62	1.59	24.6	82	0	0	213	105	82	128	79	35	39	6.1	13	1.51	64	0	0	Ativo	1	0	1	0	1105
33	0	0	0	0	0	0	117	77	71	1.81	21.9	85	0	0	205	103	89	64	76	39	39	0.5	17	2.21	67	0	0	Muito Ativo	1	0	0	1	1106
47	0	0	0	0	0	0	130	80			27.5	89	0	0	191	125	43	117	88	29	34	0.3	17	2.34	73	0	1	Ativo	1	0	0	1	1107
37	0	0	1	0	0	0	120	80	85	1.76	27.4	97	0	0	205	136	57	58	74	24	37	0.4	13	1.55	51	0	1	Pouco Ativo	1	0	0	1	1108
36	0	0	0	0	0	0	105	75	88	1.73	29.7	93	0	0	114	58	39	83	71	27	53	0.9	16	1.92	70	0	1	SedentÃ¡rio	1	0	1	0	1109
51	0	0	1	0	0	0	120	80			30.9	100	0	0	242	172	58	61	96	26	30	10.9	24	9.91	72	0	1	SedentÃ¡rio	1	0	0	1	1110
55	0	0	0	0	0	0	140	90			31.2	96	0	0	205	129	50	128	98	27	47	0.9	130	3.2	73	0	1	SedentÃ¡rio	1	0	0	1	1111
43	0	0	1	0	0	0	108	70	57	1.57	23	82	0	0	242	148	75	95	75	25	24	0.4	17	1.71	54	0	0	Pouco Ativo	2	0.844262	0	0	1112
44	0	0	1	0	1	0	105	70			22.9	75	0	0	165	77	78	52	74	31	27	0.4	17	0.58	61	0	0	Ativo	3	1.13115	0	0	1112
42	0	0	0	0	0	0	100	60	57	1.58	23	79	0	0	222	136	67	97	74	26	23	0.5	15	1.5	54	0	0	Pouco Ativo	1	0	0	0	1112
21	0	0	0	0	0	0	130	80	91	1.79	28.4	100	1	0	231	162	30	193	93	46	109	2	39	3.45	67	0	1	Pouco Ativo	1	0	1	1	1113
48	0	0	1	0	1	0	120	80	78	1.77	24.9	92	0	0	135	75	42	88	87	29	37	1.8	31	1.07	58	0	0	Ativo	1	0	0	1	1114
55	0	1	0	1	0	0	120	80			27.8	98	0	1	184	90	74	101	79	27	44	0.6	18	2.24	62	0	1	Muito Ativo	1	0	0	1	1115
59	0	1	1	1	0	0	120	80	99	1.77	31.8	110	0	0	287	182	68	184	94	35	49	2.1	51		45	0	1	Pouco Ativo	2	4.70492	1	1	1115
[truncated: 43,030 more rows]
